# Supplementary material for: A Machine-Learning Tool Concurrently Models Single Omics and Phenome Data for Functional Subtyping and Personalized Cancer Medicine
Source: Cancers (Basel). 2020 Sep 30;12(10):2811. doi: 10.3390/cancers12102811 (PMC7601761; doi:10.3390/cancers12102811)
Supplement: Supplementary file 1 [file cancers-12-02811-s001.zip]

Archive with 16 entries (15 files):
- Supplementary files/
- __MACOSX/._Supplementary files
- Supplementary files/20200928_20200912_20200918_20200726_20190930-20190712-Functional-Subtyping-SupplementaryFile_final.docx
- __MACOSX/Supplementary files/._20200928_20200912_20200918_20200726_20190930-20190712-Functional-Subtyping-SupplementaryFile_final.docx
- Supplementary files/20200727_Supplementary-Table-2_final.xlsx
- __MACOSX/Supplementary files/._20200727_Supplementary-Table-2_final.xlsx
- Supplementary files/20200727_Supplementary-Table-5_final.xlsx
- __MACOSX/Supplementary files/._20200727_Supplementary-Table-5_final.xlsx
- Supplementary files/20200727_Supplementary-Table-3_final.xlsx
- __MACOSX/Supplementary files/._20200727_Supplementary-Table-3_final.xlsx
- Supplementary files/20200727_Supplementary-Table-6_final.xlsx
- __MACOSX/Supplementary files/._20200727_Supplementary-Table-6_final.xlsx
- Supplementary files/20200727_Supplementary-Table-1_final.xlsx
- __MACOSX/Supplementary files/._20200727_Supplementary-Table-1_final.xlsx
- Supplementary files/20200727_Supplementary-Table-4_final.xlsx
- __MACOSX/Supplementary files/._20200727_Supplementary-Table-4_final.xlsx
