# Supplementary material for: A Machine-Learning Tool Concurrently Models Single Omics and Phenome Data for Functional Subtyping and Personalized Cancer Medicine
Source: Cancers (Basel). 2020 Sep 30;12(10):2811. doi: 10.3390/cancers12102811 (PMC7601761; doi:10.3390/cancers12102811)
Supplement: Supplementary file 1 [file cancers-12-02811-s001.zip › Supplementary files/20200727_Supplementary-Table-2_final.xlsx]

## Sheet: Etoposide_response_groups
Supplementary Table 2A
Association of etoposide response groups (identified by clustering etoposide-log10 [GI50] into 3 response groups) with UF-subtypes (Fisher Exact test p < 0.001)
UF-subtypes	Low Sensitivity (L) (%)	Moderate Sensitivity (S) (%)	High Sensitivity (H) (%)
LumHer2-1	100	0	0
LumHer2-2	0	57	43
LumHer2-3	43	57	0
Claudin-low	0	29	71
Basal/INF	12.5	75	12.5
UFs-6	0	0	100

## Sheet: Fascaplysin_response_groups
Supplementary Table 2B
Association of fascaplysin response groups (identified by clustering fascaplysin -log10 [GI50] into 3 response group) with UF-subtypes (Fisher Exact Test p < 0.001)
UF-subtypes	Low Sensitivity (L) (%)	Moderate Sensitivity (S) (%)	High Sensitivity (H) (%)
LumHer2-1	100	0	0
LumHer2-2	86	14	0
LumHer2-3	0	86	14
Claudin-low	100	0	0
Basal/INF	75	25	0
UFs-6	0	0	100
