# Supplementary material for: A Machine-Learning Tool Concurrently Models Single Omics and Phenome Data for Functional Subtyping and Personalized Cancer Medicine
Source: Cancers (Basel). 2020 Sep 30;12(10):2811. doi: 10.3390/cancers12102811 (PMC7601761; doi:10.3390/cancers12102811)
Supplement: Supplementary file 1 [file cancers-12-02811-s001.zip › Supplementary files/20200727_Supplementary-Table-5_final.xlsx]

## Sheet: CMV2-subtypes-Gene-signature
Supplementary Table 5
PAM centroids for the two context specific metavariable (CMV)-2 subtypes
Genes	Claudin-low+LumHer2	Basal/INF
KRT5	-0.467	1.261
KLK5	-0.3913	1.0565
KRT17	-0.3808	1.0283
SERPINB5	-0.3783	1.0214
KRT6C	-0.3773	1.0186
KRT6A	-0.365	0.9856
KRT6B	-0.3475	0.9383
FGFBP1	-0.3313	0.8946
C3	-0.3138	0.8473
KLK6	-0.313	0.8452
ITGB8	-0.3111	0.8401
HIST1H1A	-0.3047	0.8227
RARRES1	-0.3027	0.8173
KRT16	-0.2928	0.7906
LCN2	-0.282	0.7614
TINAGL1	-0.2769	0.7477
CRYAB	-0.2769	0.7475
DSC3	-0.2757	0.7444
TRIM29	-0.2734	0.7383
SLC43A3	-0.2727	0.7362
LAMC2	-0.2717	0.7337
ANXA6	0.2701	-0.7292
SLPI	-0.265	0.7155
ALDH1A3	-0.2624	0.7084
AKR1C2	-0.2618	0.7068
CA12	0.26	-0.702
LYN	-0.2576	0.6955
MLZE	-0.2543	0.6867
AKR1C1	-0.2539	0.6856
KRT14	-0.2515	0.6791
KCNMA1	0.2511	-0.678
CLDN1	-0.244	0.6587
F3	-0.2379	0.6423
ANXA3	-0.2372	0.6406
TFCP2L1	-0.2359	0.6369
VSNL1	-0.2351	0.6347
SLC1A3	-0.2335	0.6306
B3GNT5	-0.2334	0.6301
GJB5	-0.2321	0.6268
PDZK1IP1	-0.2304	0.622
MSN	-0.2296	0.62
CMBL	0.2216	-0.5984
LAMB3	-0.2212	0.5972
ANXA1	-0.2188	0.5908
EGFR	-0.2163	0.584
CPA4	-0.2162	0.5836
LIPG	-0.2145	0.5793
SFRP1	-0.2139	0.5776
PTGS2	-0.2126	0.5741
NCAM2	0.2112	-0.5703
TLR6	-0.2107	0.569
DAPK1	-0.2091	0.5645
C20orf42	-0.2081	0.5618
IGFBP3	-0.2078	0.5612
FXYD5	-0.2067	0.5582
KRT23	-0.2062	0.5567
TNFAIP2	-0.2029	0.5477
PI3	-0.2027	0.5473
C8orf70	0.2003	-0.5408
CAV2	-0.1996	0.5391
PRICKLE1	-0.1951	0.5266
DSG3	-0.1939	0.5235
TNFAIP3	-0.1935	0.5226
GPR110	-0.1935	0.5226
C1orf116	-0.193	0.5212
C3orf14	0.1908	-0.5151
GPR87	-0.19	0.513
PLXNA2	-0.1889	0.5101
ETS1	-0.1885	0.5089
LEPREL1	-0.1868	0.5044
CRAT	0.1866	-0.5038
IL18	-0.1857	0.5015
LAMA4	-0.1829	0.4937
FSCN1	-0.1824	0.4926
VGLL1	-0.1792	0.4839
SFN	-0.1741	0.4701
EMP1	-0.1737	0.4689
CCDC82	-0.1708	0.4612
CXCL16	-0.1703	0.4598
PELI1	-0.1657	0.4475
LARGE	0.1642	-0.4433
RHOB	0.1614	-0.4357
MALL	-0.1598	0.4316
CYP4F11	-0.159	0.4292
MAML2	-0.1588	0.4289
SRPX2	-0.1573	0.4247
AYTL1	-0.1568	0.4232
XBP1	0.1542	-0.4164
HERC6	-0.1501	0.4053
IL7R	-0.1492	0.4029
TSPAN6	-0.1459	0.3938
CASP4	-0.1449	0.3912
PLEK2	-0.1441	0.389
MPZL2	-0.1414	0.3819
ST14	-0.1404	0.3791
PERP	-0.1401	0.3783
GJA5	-0.1375	0.3714
KRT7	-0.1339	0.3617
CRIM1	-0.1308	0.3533
SERPINB1	-0.1283	0.3464
S100A9	-0.1269	0.3427
DSP	-0.1267	0.3421
TACSTD2	-0.1232	0.3328
KRT15	-0.1226	0.3311
EHF	-0.12	0.3239
ITGB4	-0.1184	0.3196
LAD1	-0.1123	0.3031
SYK	-0.1122	0.3028
LY75	-0.112	0.3025
OAS1	-0.111	0.2997
MAL2	-0.108	0.2917
RBM35A	-0.1071	0.2891
TACSTD1	-0.1069	0.2886
ATP8B2	0.1035	-0.2795
PRRG4	-0.1025	0.2768
BARX2	-0.0999	0.2698
IRF6	-0.096	0.2591
ARHGDIB	-0.0959	0.259
SRGN	0.0952	-0.257
RAB25	-0.0946	0.2555
AP1M2	-0.0924	0.2496
GALNT3	-0.0907	0.2448
PRRX1	0.0839	-0.2266
HOOK1	-0.083	0.224
TMEM47	0.082	-0.2213
ZEB1	0.081	-0.2186
DDR2	0.0789	-0.2131
COL1A1	0.0777	-0.2099
AZGP1	-0.0771	0.2082
ENPP2	0.077	-0.2078
GJA1	0.0764	-0.2064
FBN1	0.0747	-0.2017
CLDN7	-0.0744	0.2009
ITGB6	-0.0742	0.2005
ERP27	-0.0739	0.1996
F11R	-0.0723	0.1953
GRHL2	-0.0711	0.1919
LUM	0.0694	-0.1874
FXYD3	-0.0688	0.1857
ELF3	-0.0685	0.185
TPD52L1	-0.0656	0.1771
ANKRD22	-0.0655	0.177
FRK	-0.0643	0.1735
COL1A2	0.0632	-0.1706
JUP	-0.0619	0.167
SPINT2	-0.0603	0.1628
GPR56	-0.0582	0.157
GEM	0.0578	-0.1561
CLDN4	-0.0551	0.1487
SPINT1	-0.0537	0.1449
KRT8	-0.0518	0.14
CD24	-0.0513	0.1385
KRT18	-0.0503	0.1358
S100A14	-0.0483	0.1303
MYO1D	-0.0448	0.1209
GNG11	0.0427	-0.1152
RNF144B	-0.0388	0.1046
VTCN1	-0.0365	0.0987
TC2N	-0.036	0.0973
SERINC2	-0.0347	0.0938
EMP3	0.033	-0.0891
SCNN1A	-0.0317	0.0856
PRSS8	-0.0266	0.0719
PRR16	0.0248	-0.0671
VAMP8	-0.0244	0.0658
FAM84B	-0.0224	0.0604
ERBB3	0.0222	-0.0599
PVRL3	0.0156	-0.0421
GRHL1	-0.0148	0.04
KIAA0040	-0.0097	0.0263
ADAM12	0.0087	-0.0235
PVRL4	-0.0081	0.022
LIPH	-0.0066	0.0179
RBM35B	-0.0059	0.016
SORL1	-0.0048	0.0128
MANSC1	-0.0031	0.0084
MYO5C	-0.003	0.0081
MPP7	0.0027	-0.0074
KRT19	0.0019	-0.0051
