# Supplementary material for: A Machine-Learning Tool Concurrently Models Single Omics and Phenome Data for Functional Subtyping and Personalized Cancer Medicine
Source: Cancers (Basel). 2020 Sep 30;12(10):2811. doi: 10.3390/cancers12102811 (PMC7601761; doi:10.3390/cancers12102811)
Supplement: Supplementary file 1 [file cancers-12-02811-s001.zip › Supplementary files/20200727_Supplementary-Table-3_final.xlsx]

## Sheet: 576-gene-signature PAMcentroids
Supplementary Table 3
PAM centroids for the five UF-subtypes
Genes	LumHer2-1	LumHer2-2	LumHer2-3	Claudin-low	Basal/INF
MAL2	0.9998	0.8597	0.9805	-3.6173	0.8051
RAB25	0.8778	0.8823	0.7088	-3.0017	0.5759
FXYD3	0.8224	0.591	0.6762	-2.6807	0.62
RBM35A	0.9275	0.2273	0.7674	-2.5245	0.6429
ERBB3	0.9239	0.8765	1.0971	-2.4865	-0.2441
GRHL2	0.6846	0.5298	0.7455	-2.3296	0.409
TACSTD1	0.6455	0.4327	0.5356	-2.2834	0.6666
TC2N	0.8906	0.76	0.7038	-2.2565	0.0257
CLDN4	0.9147	0.4151	0.7545	-2.1868	0.204
ZEB1	-0.621	-0.4553	-0.5828	2.0763	-0.4427
IRF6	0.3171	0.4853	0.6519	-2.0745	0.5823
SPINT1	0.6447	0.6641	0.5366	-2.0526	0.2619
ST14	0.3435	0.3761	0.523	-2.0353	0.7365
S100A14	0.6122	0.5938	0.5511	-1.9986	0.2879
SPINT2	0.622	0.4404	0.6039	-1.9702	0.3436
VIM	-0.8726	-0.7658	-0.9275	1.9498	0.43
JUP	0.5837	0.5137	0.5701	-1.9034	0.2794
KRT5	-0.6702	-0.6266	-0.5819	-0.3745	1.8878
CD24	0.8476	0.3309	0.5968	-1.8782	0.196
EMP3	-0.726	-0.6851	-0.4807	1.8525	-0.0563
FBN1	-0.4078	-0.3736	-0.6847	1.8483	-0.3854
KRT19	0.7284	0.6309	0.6998	-1.8096	-0.1273
EHF	0.3907	0.2606	0.6375	-1.8089	0.5039
CLDN7	0.6095	0.475	0.3537	-1.7201	0.3229
CAV1	-1.1895	-1.0932	-0.9699	1.7053	1.2052
FOXA1	0.9397	0.8707	0.823	-1.6763	-0.72
PRSS8	0.8518	0.223	0.6949	-1.6706	0.0198
AP1M2	0.5591	0.3445	0.3566	-1.6629	0.4222
KRT17	-0.2871	-0.5433	-0.4164	-0.6879	1.6569
GALNT6	0.6421	0.7172	0.8169	-1.6258	-0.4013
F11R	0.5313	0.3911	0.4339	-1.6237	0.3004
AXL	-0.6553	-0.6763	-0.7812	1.622	0.3476
GPR160	1.0862	0.7692	0.8092	-1.5869	-0.8073
EDIL3	-0.5057	-0.6403	-0.4541	1.5824	-0.0477
SPDEF	0.9477	1.0468	0.9218	-1.5735	-1.0564
KIAA0040	0.4817	0.5969	0.4745	-1.552	0.0593
ADAM12	-0.584	-0.5091	-0.5818	1.5503	0.0361
KRT6C	-0.4853	-0.5793	-0.4381	-0.3379	1.5498
RBM35B	0.4738	0.4289	0.6524	-1.5302	0.0374
C17orf28	0.7735	0.8857	0.8628	-1.5177	-0.7821
FAM84B	0.7265	0.1577	0.5433	-1.4981	0.1525
GLIPR1	-0.6158	-0.8598	-0.6603	1.4966	0.4825
KRT6A	-0.4828	-0.52	-0.3977	-0.3605	1.4805
STARD10	0.8951	0.6201	0.8103	-1.4679	-0.6386
AGR2	1.2566	0.3911	0.9871	-1.4623	-0.8688
KRT6B	-0.4263	-0.5187	-0.3926	-0.389	1.4575
GJA1	-0.5127	-0.4001	-0.2697	1.4411	-0.2903
MPZL2	0.4961	-0.1305	0.3276	-1.4354	0.7115
ETS1	-1.1572	-0.9373	-1.0358	1.4267	1.3461
CDH1	0.7738	-0.1219	0.4049	-1.4256	0.4194
HOOK1	0.3157	0.3943	0.3518	-1.4244	0.3568
MYO5C	0.6049	0.5852	0.386	-1.4221	-0.0591
GALNT3	0.5266	0.2743	0.2398	-1.4195	0.3973
DDR2	-0.3265	-0.2799	-0.4272	1.4147	-0.3742
MYO1D	0.5445	0.3681	0.4374	-1.4021	0.1137
PTRF	-0.8697	-0.7203	-0.7319	1.401	0.697
MSN	-1.095	-0.9324	-0.963	1.3996	1.2551
FGFBP1	-0.4123	-0.5455	-0.1833	-0.5088	1.3921
PRRX1	-0.2918	-0.3075	-0.364	1.384	-0.4046
TFF1	1.3612	0.0004	0.8655	-0.911	-0.9814
TSPAN15	0.6712	0.3183	0.78	-1.3564	-0.2775
GNG11	-0.4135	-0.3474	-0.4506	1.3522	-0.1749
LOX	-0.6871	-0.6279	-0.4849	1.3445	0.3126
CCDC88A	-0.8542	-0.534	-0.7475	1.3419	0.5877
PRRG4	0.1974	0.4735	0.2341	-1.3307	0.3971
KIAA1324	0.8427	0.7785	0.9275	-1.3204	-0.9694
DSP	0.4152	0.2988	0.0338	-1.315	0.5483
ACSL4	-0.8549	-0.6654	-0.5304	1.3035	0.547
PRR16	-0.421	-0.463	-0.4491	1.3012	-0.0247
KIRREL	-0.6926	-0.7879	-0.8392	1.2965	0.8087
LAD1	0.2273	0.2903	0.2789	-1.2961	0.4656
CKMT1B	0.0908	0.7144	0.3941	-1.287	0.0881
VAMP8	0.491	0.3372	0.4632	-1.2792	0.0507
GRHL1	0.4838	0.3711	0.4732	-1.2683	0.0082
KRT8	0.5242	0.2404	0.3591	-1.2667	0.1906
KRT16	-0.3043	-0.4173	-0.3466	-0.4205	1.2647
LOXL2	-0.6189	-0.6996	-0.6194	1.248	0.5262
SERPINB5	-0.3711	-0.5699	-0.275	-0.2611	1.246
MLZE	-0.1153	-0.2412	-0.5006	-0.574	1.2378
SNAI2	-0.5459	-0.7412	-0.6187	1.2351	0.5186
CAV2	-0.8552	-1.0922	-0.6456	1.0643	1.2307
TSPAN13	0.544	0.4369	0.5288	-1.2258	-0.1804
TSPAN1	0.9012	-0.1611	0.5727	-1.2237	0.0348
TACSTD2	0.3608	0.0444	0.3308	-1.2186	0.4674
LLGL2	0.7572	0.3158	0.4686	-1.2145	-0.1916
ANXA6	0.3041	0.4726	0.5684	0.0624	-1.1935
KLK5	-0.1855	-0.3459	-0.3121	-0.5316	1.18
MAP1B	-0.3812	-0.734	-0.1846	1.1722	0.064
SERINC2	0.2856	0.365	0.4615	-1.1654	0.0823
TFF3	1.1643	-0.0571	0.8502	-0.8079	-0.8603
DFNA5	-0.5133	-0.4688	-0.4408	1.164	0.1623
CD44	-0.794	-0.8218	-0.4218	0.5957	1.1624
SORL1	0.154	0.4613	0.5946	-1.1597	-0.0246
PVRL3	-0.2468	-0.5541	-0.3052	1.1577	-0.076
GJB5	-0.2865	-0.2664	-0.2667	-0.5424	1.156
SACS	-0.5616	-0.2051	-0.5802	1.1546	0.098
SRGN	-0.2001	-0.2498	-0.3273	1.1517	-0.3528
RBMS3	-0.4585	-0.5457	-0.5164	1.1482	0.2686
SLC40A1	0.4194	0.333	1.1473	-0.8928	-0.8286
AKR1B1	-0.6563	-0.7082	-0.5515	1.1382	0.5985
KRT18	0.4616	0.1805	0.329	-1.136	0.202
MPP7	0.6555	0.2278	0.4727	-1.1353	-0.1113
VTCN1	0.3835	0.3697	0.3196	-1.135	0.1024
ITGB8	-0.1476	-0.6793	-0.3008	-0.183	1.1284
EFHD1	0.6474	0.5832	0.6617	-1.1186	-0.596
CA12	0.5085	0.55	0.6617	-0.3698	-1.118
DNAJB4	-0.3412	-0.4025	-0.5703	1.1152	0.1313
GPR56	0.2294	0.1781	0.4672	-1.1139	0.238
DSC3	-0.4886	-0.4272	-0.4867	0.0627	1.1113
SIDT1	0.7283	0.478	0.8369	-1.1111	-0.7245
TPD52L1	0.2399	0.2169	0.4149	-1.1089	0.2375
SEPP1	0.4458	0.643	0.9491	-1.0996	-0.7654
BAG2	-0.6503	-0.9283	-0.518	1.094	0.796
SELENBP1	0.4955	0.8766	0.6152	-1.09	-0.7232
KRT14	-0.3446	-0.4284	-0.3549	-0.1446	1.0704
MUCL1	1.0678	0.3422	0.491	-0.808	-0.8228
PTX3	-0.4349	-0.3463	-0.4159	1.0661	0.0603
PRLR	0.4716	0.5111	0.8495	-1.065	-0.6124
ST6GALNAC2	0.8264	0.3861	0.6411	-1.0641	-0.5875
FSTL1	-0.5454	-0.7691	-0.4863	1.0621	0.5782
LIPH	0.6762	0.2842	0.1081	-1.0504	0.0688
SLC9A3R1	0.4812	0.4679	0.6921	-1.0459	-0.4608
ELF3	0.393	0.2767	0.1796	-1.0401	0.2162
XBP1	0.7646	0.6684	0.7419	-1.0389	-0.8984
TRIM29	-0.3837	-0.0004	-0.0813	-0.7748	1.0372
ABCA12	0.412	0.4227	0.5915	-1.0362	-0.2898
PVRL4	0.4898	0.2888	0.4035	-1.0338	-0.0686
LYN	-0.5227	-0.5968	-0.5014	0.3651	1.0335
MANSC1	0.4238	0.1934	0.4155	-1.0277	0.0485
B3GNT5	-0.285	-0.9084	-0.4232	0.4122	1.0182
GATA3	0.3389	0.4469	0.7767	-1.0108	-0.4404
TMEM45B	0.8689	0.0686	0.6816	-1.0091	-0.4252
DZIP1	-0.5354	-0.5306	-0.5106	1.0087	0.4301
SRPX	-0.3466	-0.372	-0.2284	1.0029	-0.0921
SCNN1A	0.5364	0.1609	0.3432	-1.0002	0.0317
KIAA1244	0.5499	0.391	0.6398	-1.0002	-0.4393
ANXA1	-0.4693	-0.9807	-0.6427	0.8827	1.0001
DPYD	-0.6184	-0.4073	-0.5448	0.9998	0.4221
GFPT2	-0.3879	-0.3594	-0.522	0.9993	0.1877
COL1A1	-0.1895	-0.3219	-0.1904	0.9988	-0.2836
CCDC80	-0.5602	-0.4619	-0.5429	0.9986	0.4256
CRABP2	0.5113	-0.0221	0.5329	-0.9947	0.0399
COL1A2	-0.2541	-0.2315	-0.2706	0.9939	-0.2398
PBX1	0.5315	0.6933	0.5638	-0.9915	-0.6309
SGK	-0.4814	-0.5048	-0.5091	0.9864	0.3852
FBP1	0.6804	0.5195	0.33	-0.9824	-0.3941
FAM126A	-0.5999	-0.4187	-0.5491	0.9801	0.4392
ANKRD22	0.29	0.132	0.3591	-0.9788	0.2093
VCAN	-0.2902	-0.4175	-0.1706	0.9783	-0.1237
SERPINE2	-0.5833	-0.6595	-0.3809	0.9771	0.4928
NAV3	-0.4453	-0.4267	-0.3809	0.9747	0.1878
HIST1H1A	-0.2557	-0.6692	-0.3513	0.126	0.9744
MPP1	-0.5777	-0.207	-0.2624	0.973	-0.0074
ALDH3B2	0.6302	0.5252	0.4243	-0.9725	-0.4525
PRKCA	-0.2651	-0.2785	-0.4534	0.9717	-0.0109
TFCP2L1	-0.472	-0.1944	-0.344	-0.1668	0.9711
MYB	0.636	0.305	0.6517	-0.9706	-0.4648
LAMC2	0.1148	-0.6224	-0.3054	-0.2781	0.969
BCAS1	0.9679	0.584	0.4794	-0.8758	-0.8901
RARRES1	-0.15	-0.4753	-0.0491	-0.4502	0.9653
CYR61	-0.4041	-0.5347	-0.4456	0.9629	0.3183
TOB1	0.7329	0.393	0.5428	-0.9614	-0.5273
KLK6	-0.1248	-0.2774	-0.2583	-0.454	0.9596
SPARC	-0.4124	-0.4266	-0.2114	0.9567	0.0305
TRPC1	-0.3296	-0.3448	-0.4637	0.9533	0.1205
CEACAM6	0.9532	0.0708	0.3939	-0.8604	-0.3686
GEM	-0.0086	-0.3297	-0.3609	0.9499	-0.2204
PROS1	-0.2147	-0.4423	-0.3799	0.9492	0.0499
MMP14	-0.5258	-0.4778	-0.3653	0.9475	0.3031
MCTP1	-0.2669	-0.3755	-0.2278	0.9468	-0.1004
C20orf42	-0.531	-0.4951	-0.3385	0.2108	0.9432
SEMA3A	-0.4812	-0.3939	-0.453	0.9393	0.2801
SLC7A11	-0.3466	-0.5315	-0.4277	0.9386	0.278
MB	0.4547	0.4745	0.2896	-0.9377	-0.1892
CCDC82	-0.5628	-0.6965	-0.6649	0.9356	0.7947
AZGP1	0.372	0.1483	0.212	-0.9327	0.2219
ENPP2	-0.2337	-0.2135	-0.2107	0.9264	-0.2642
IGFBP3	-0.6075	-0.6767	-0.2697	0.409	0.9258
ANXA9	0.601	0.3044	0.5767	-0.9211	-0.4158
NPNT	0.4858	-0.0394	0.6497	-0.9167	-0.0963
ANPEP	-0.357	-0.4385	-0.4298	0.9163	0.2257
CREB3L4	0.7237	0.6775	0.3607	-0.9162	-0.6494
NRP2	-0.3421	-0.4652	-0.4426	0.9109	0.2538
GPR87	-0.2489	-0.1961	-0.3283	-0.3001	0.9081
FN1	-0.4986	-0.3437	-0.2751	0.9079	0.121
KIAA1161	0.1759	0.4037	0.715	-0.9037	-0.32
TMC4	0.3804	0.1469	0.4585	-0.9004	-0.0272
TPM2	-0.4853	-0.3753	-0.4518	0.9003	0.3
IGFBP5	0.5491	0.2052	0.6519	-0.896	-0.3778
DUSP4	0.8957	-0.0017	0.2019	-0.4853	-0.4223
CDH11	-0.3873	-0.3466	-0.382	0.8944	0.1454
PADI2	0.5554	0.1707	0.3315	-0.8942	-0.0735
SLC1A3	-0.4165	-0.3666	-0.5832	0.2862	0.893
SFRP1	-0.383	-0.3569	-0.2705	-0.0634	0.8917
ALDH1A3	0.2758	-0.2951	-0.5352	-0.4247	0.8912
AKR1C1	-0.3327	-0.5345	-0.3893	0.1962	0.8862
ATAD4	0.7268	0.3168	0.4568	-0.886	-0.4467
F3	-0.4366	-0.3042	-0.4188	0.0853	0.8854
SPG20	-0.1581	-0.157	-0.5688	0.8839	-0.0197
TGFB3	0.3891	0.497	0.5922	-0.4141	-0.8825
METTL7A	0.1174	0.4553	0.465	-0.88	-0.1233
ARHGDIB	0.3444	-0.1823	0.3932	-0.879	0.3263
TINAGL1	-0.1207	-0.3212	-0.2987	-0.281	0.8789
NT5E	-0.3547	-0.4704	-0.7	0.8788	0.5212
TSPAN12	0.8784	-0.3478	0.4793	-0.444	-0.3854
COL6A3	-0.2377	-0.2157	-0.2511	0.8775	-0.1811
DENND2D	0.3523	0.5754	0.1619	-0.8769	-0.1421
AKR1C2	-0.2383	-0.5362	-0.3851	0.1234	0.8768
NRG1	-0.2592	-0.3893	-0.3695	0.8751	0.0926
FMNL2	-0.6123	-0.4379	-0.5503	0.8732	0.5598
C3	-0.0724	-0.4644	-0.3244	-0.1451	0.8715
RNF144B	0.4128	0.0812	0.2589	-0.8709	0.1548
ANTXR1	-0.6371	-0.6268	-0.5452	0.8699	0.7422
MMP2	-0.3785	-0.3885	-0.3627	0.8698	0.1801
ANXA3	0.1017	-0.6654	0.0238	-0.4394	0.8695
PI3	-0.3445	-0.3292	-0.2616	-0.1064	0.8684
PRKCDBP	-0.4509	-0.5008	-0.4516	0.8669	0.4131
BICC1	-0.4076	-0.4656	-0.5287	0.8659	0.418
CLDN3	0.4857	0.2956	0.4854	-0.8644	-0.2914
FGF5	-0.2455	-0.2007	-0.2744	0.864	-0.1562
ECHDC1	-0.1367	-0.8637	0.1797	0.6823	0.1041
SLC16A1	-0.8628	-0.2585	-0.3922	0.5339	0.7494
BCAM	0.5891	0.4094	0.4387	-0.8599	-0.4315
TP53INP1	0.8573	-0.0102	0.6869	-0.7672	-0.5637
TNFSF10	0.3233	-0.1529	0.6833	-0.856	0.0424
CACNA1D	0.3391	0.5949	0.6396	-0.8556	-0.5858
LHFP	-0.495	-0.4752	-0.1005	0.8537	0.128
LAMB3	-0.2624	-0.3923	-0.2263	-0.1293	0.8512
KDELC2	-0.0295	-0.8492	0.0286	0.6294	0.1893
PSCA	0.847	-0.1852	0.281	-0.4548	-0.3211
CPA4	-0.4858	-0.1843	-0.4161	0.0492	0.8467
DSG3	-0.3013	-0.2919	-0.2976	-0.1179	0.8449
LEPREL1	-0.5804	-0.6164	-0.48	0.6288	0.8444
CEACAM5	0.8397	-0.0948	0.3227	-0.5129	-0.3804
VSNL1	-0.383	-0.3827	-0.1398	-0.1083	0.8392
PLEKHF2	0.4445	0.3033	0.5305	-0.8385	-0.3293
RNF43	0.4875	-0.0714	0.5301	-0.8373	-0.0342
FSCN1	-0.4925	-0.6565	-0.5641	0.6874	0.836
CACNG4	0.6943	0.1157	0.8356	-0.8081	-0.6461
RET	0.8333	-0.0936	0.4988	-0.5287	-0.517
SLC43A3	-0.142	-0.6117	-0.4896	0.2725	0.8317
SFN	-0.0775	-0.0072	-0.1101	-0.7664	0.8313
CALD1	-0.6123	-0.488	-0.2646	0.8306	0.391
FGF2	-0.511	-0.4977	-0.5427	0.8303	0.5671
POSTN	-0.2348	-0.1768	-0.1887	0.8298	-0.2302
C10orf116	0.5501	0.515	0.238	-0.8295	-0.3456
LCN2	0.0953	-0.2075	-0.2666	-0.5529	0.8271
TLR6	-0.3921	-0.6316	-0.4853	0.508	0.8269
SLC24A3	0.339	0.3267	0.7119	-0.8268	-0.4395
MSX2	0.4919	0.4507	0.3909	-0.8264	-0.3822
C4orf19	0.2499	0.054	0.8257	-0.7239	-0.3237
PLEKHC1	-0.345	-0.4624	-0.2471	0.8232	0.1593
HSD17B11	-0.058	-0.4812	-0.365	0.8232	0.0636
CDH2	-0.427	-0.321	-0.1753	0.8226	0.0347
TMPRSS2	0.7347	-0.0947	0.3932	-0.8206	-0.0942
TGFB1	-0.4467	-0.501	-0.2587	0.8179	0.284
MAPK13	0.3605	-0.0078	0.3892	-0.8166	0.1104
ENPP5	0.1306	0.2539	0.4088	-0.8162	0.0365
ITGB4	0.4167	-0.1858	0.0847	-0.8156	0.4896
SGCB	-0.2542	-0.2912	-0.4118	0.8156	0.0922
ANTXR2	-0.0525	-0.3758	-0.3629	0.8151	-0.0275
HMCN1	-0.1832	-0.2701	-0.3417	0.8133	-0.0389
EGFR	-0.3501	-0.4716	-0.5483	0.3906	0.8132
FRK	0.0413	-0.0416	0.489	-0.8131	0.2889
CAPN13	0.4122	0.5435	0.3449	-0.8111	-0.3768
SLPI	-0.0104	-0.201	-0.2206	-0.4961	0.8108
FXYD5	-0.4042	-0.5781	-0.4101	0.4086	0.8103
TMEM16A	0.1309	0.1602	0.4109	-0.8095	0.1104
MLPH	0.6289	0.4845	0.524	-0.8086	-0.6466
SLC12A2	0.8061	-0.2957	0.5502	-0.5964	-0.3055
BCAT1	-0.3701	-0.3929	-0.1763	0.8046	0.0716
IL7R	-0.5642	-0.4911	-0.495	0.5503	0.8045
CRYAB	-0.2462	-0.1898	-0.2422	-0.2749	0.8032
RAB31	-0.4561	-0.4772	-0.4113	0.801	0.4186
SRPX2	-0.3522	-0.4717	-0.4149	0.2751	0.7992
SLC2A10	0.7312	0.2405	0.7344	-0.6894	-0.7983
CPNE8	-0.4718	-0.3294	-0.3016	0.798	0.2076
FLRT2	-0.2705	-0.3734	-0.3218	0.7979	0.113
CXXC5	0.3791	0.4275	0.6008	-0.7965	-0.4872
ITGA5	-0.2788	-0.4121	-0.4299	0.7941	0.251
LAMA4	-0.4793	-0.4121	-0.217	0.1349	0.7919
CLDN1	-0.1255	-0.2256	-0.3275	-0.2396	0.7877
IGFBP2	0.3972	0.2294	0.5942	-0.7874	-0.3296
MID2	0.5165	0.0027	0.4536	-0.7872	-0.0978
ETV5	0.1411	-0.7869	-0.497	0.6817	0.4211
ARSJ	0.1598	-0.7492	-0.4892	0.7844	0.2774
BAMBI	0.7842	0.0326	0.389	-0.7516	-0.2993
CD109	-0.5948	-0.7831	-0.2343	0.7422	0.6869
SERPINE1	-0.2531	-0.2698	-0.4387	0.7831	0.1245
CMBL	0.2888	0.1764	0.4583	0.0125	-0.783
CLMN	0.4228	0.3975	0.1725	-0.7827	-0.131
SPRY2	-0.1231	-0.7826	-0.3822	0.5128	0.6628
ITGB6	0.6168	-0.2601	0.1217	-0.7826	0.3432
EPB41L4A	0.2952	-0.0825	0.6972	-0.7815	-0.0755
TGFBI	-0.1126	-0.6494	-0.5875	0.7799	0.4843
MGAT4A	0.6405	-0.0335	0.296	-0.7798	-0.0276
TCF4	-0.2388	-0.1703	-0.2977	0.7788	-0.0927
PLAU	-0.4121	-0.4181	-0.3395	0.7787	0.2906
OSMR	-0.4434	-0.7085	-0.4697	0.7779	0.6828
LARGE	0.4516	0.4807	0.6805	-0.6599	-0.7774
C1S	-0.4529	-0.4162	-0.4585	0.7769	0.4252
CFL2	-0.114	-0.4923	-0.3067	0.7765	0.1051
IL18	-0.4349	-0.2484	-0.2651	-0.0012	0.7765
KCNMA1	0.0987	0.039	0.4221	0.3412	-0.7761
TGFBR2	-0.2296	-0.6954	-0.6237	0.775	0.6483
CDYL2	0.653	0.2465	0.7393	-0.6604	-0.7744
CPE	0.774	0.5688	-0.1302	-0.6302	-0.4129
SLC9A2	0.6988	0.2887	0.672	-0.6758	-0.7733
COL5A2	-0.2417	-0.292	0.0385	0.7729	-0.2732
CRAT	0.5958	0.1752	0.3506	-0.1559	-0.7705
LGALS1	-0.2336	-0.39	-0.3883	0.7689	0.1833
DSE	-0.3171	-0.6676	-0.3466	0.7688	0.4526
POF1B	0.5674	0.0641	0.7212	-0.7688	-0.44
PDCD1LG2	-0.4975	-0.4147	-0.4809	0.7656	0.4869
FAM46C	0.6359	0.3607	0.531	-0.7641	-0.5886
DEPDC6	0.671	0.1043	0.5871	-0.7629	-0.4406
EMP1	-0.174	-0.5867	-0.5533	0.418	0.7623
RAB34	0.1336	-0.6159	-0.3749	0.7592	0.1024
ST6GALNAC5	-0.2723	-0.398	-0.3635	0.1281	0.7584
NRP1	0.0879	-0.7581	-0.2529	0.6424	0.2566
PRR6	-0.3067	-0.757	-0.248	0.6756	0.5183
CTGF	-0.1787	-0.4171	-0.4006	0.7534	0.1902
PDGFC	-0.2784	-0.4922	-0.5202	0.7519	0.4367
MME	-0.2679	-0.6072	-0.4697	0.7489	0.4879
MET	-0.4421	-0.5485	-0.4155	0.4882	0.7479
C14orf132	0.5142	0.0183	0.6106	-0.2155	-0.7474
OBFC2A	-0.2062	-0.5894	-0.5774	0.7452	0.5235
TMEM47	-0.0113	-0.1131	-0.2647	0.744	-0.312
RNF182	-0.4146	-0.3584	-0.2067	0.7438	0.1545
FBXO17	-0.4448	-0.1888	-0.4263	0.7437	0.2211
GPR177	-0.4714	-0.7358	-0.2306	0.7428	0.5492
ARRB1	0.518	0.4182	0.2722	-0.7423	-0.3431
ZDHHC2	-0.3082	-0.2433	-0.3923	0.7423	0.1379
PIP	0.7405	0.0271	0.3846	-0.5049	-0.4737
MAP4K4	-0.3811	-0.4406	-0.3114	0.7403	0.2961
C3orf14	0.4828	0.3915	0.1614	-0.1245	-0.737
CAMK2N1	0.2908	0.1419	0.2561	-0.7365	0.078
SYTL5	0.1671	-0.1419	0.7355	-0.3983	-0.2962
VGLL1	-0.0686	0.1383	-0.0257	-0.7336	0.5948
RHOB	0.5601	0.6034	0.4326	-0.6786	-0.7329
C8orf70	0.2451	0.5143	0.0853	0.0277	-0.7328
SLC4A8	0.481	0.4464	0.4857	-0.5079	-0.7319
NAALADL2	0.1724	0.1615	0.6331	-0.7298	-0.1861
C9orf152	0.6404	0.3094	0.3531	-0.7286	-0.4225
TMEM86A	0.7286	0.2626	0.3993	-0.6587	-0.5492
CAPS	0.7276	0.0126	0.3137	-0.5384	-0.36
C20orf114	0.7266	0.026	0.5279	-0.7094	-0.4088
ERP27	0.4686	-0.1329	0.249	-0.7259	0.1821
JAG1	-0.5389	-0.6074	-0.1007	0.3407	0.7256
PLS3	-0.7243	-0.4007	-0.1182	0.4973	0.5622
CRISP3	0.724	0.4798	-0.0002	-0.6456	-0.3978
STS	0.3858	-0.3444	0.7238	-0.5962	-0.0997
PRODH	0.4162	0.4263	0.5069	-0.7233	-0.4957
TNFAIP3	-0.3237	-0.3967	-0.536	0.3844	0.7225
ACTA2	-0.2166	-0.096	-0.3889	0.7222	-0.0452
MAML2	-0.3568	-0.5143	-0.3704	0.3653	0.722
PLAC2	0.4973	0.173	0.3329	-0.7216	-0.1843
CADM1	0.3241	0.5228	0.451	-0.4284	-0.7202
ATP8A1	0.649	0.4479	0.2845	-0.72	-0.4976
MSC	-0.2067	-0.2403	-0.2966	0.7199	-0.005
NRIP1	0.2335	0.011	0.3169	-0.7198	0.1677
RERG	0.3269	0.0035	0.5696	-0.7191	-0.1174
ATP2A3	0.7127	0.3873	0.4489	-0.7191	-0.637
DPYSL2	-0.4881	-0.4122	-0.1064	0.7188	0.1909
RHOH	0.5254	0.2892	0.6633	-0.7187	-0.5986
ITGA6	-0.2309	-0.6107	-0.2534	0.2408	0.7186
PHLDA1	-0.0978	-0.7182	-0.4508	0.6442	0.5326
C19orf21	0.5206	0.4825	0.1107	-0.7137	-0.285
ERBB2	0.6658	0.296	0.2256	-0.7136	-0.3313
MUC1	0.6023	0.1749	0.2066	-0.7132	-0.1615
RCN3	-0.2679	-0.3438	-0.2013	0.7131	0.054
TFAP2C	0.3958	0.2753	0.1554	-0.7125	-0.0502
ARNTL2	-0.5281	-0.6108	-0.3034	0.5529	0.7123
UCP2	0.621	0.4087	0.2352	-0.7116	-0.4066
ANKH	-0.7105	-0.2439	-0.2926	0.5164	0.5504
GSTP1	-0.5042	-0.5899	-0.0642	0.7094	0.3298
IGF2BP3	-0.5703	-0.5375	-0.4729	0.7086	0.6918
NNMT	-0.1991	-0.3671	-0.4447	0.708	0.2401
AR	0.497	0.0628	0.7077	-0.4722	-0.6338
CD274	-0.7071	-0.1343	-0.3129	0.6618	0.3426
SLC7A8	0.4071	0.3906	0.5563	-0.7048	-0.5172
SMARCA1	-0.0978	-0.4803	-0.1929	0.7046	0.0459
NRN1	-0.5032	-0.3782	-0.5708	0.704	0.5918
LDHB	-0.424	-0.4666	-0.2151	0.704	0.2985
RGS4	-0.2643	-0.27	-0.0659	0.7038	-0.1237
KRT7	0.2068	-0.1369	0.1357	-0.7006	0.459
AMIGO2	-0.249	-0.4794	-0.1873	0.6978	0.1596
KRT15	0.344	-0.2778	0.0711	-0.6976	0.5332
LIPG	-0.2412	-0.3374	-0.1518	-0.1006	0.697
GDA	-0.3261	-0.2141	-0.3069	0.0067	0.6946
LUM	-0.1076	-0.1892	-0.1475	0.694	-0.232
SERHL	0.6935	0.5371	-0.266	-0.4347	-0.377
OSBPL3	-0.6932	-0.1479	0.021	0.2016	0.4545
PSAT1	-0.1998	-0.656	-0.3448	0.6914	0.4206
SPOCK1	-0.3458	-0.2493	-0.0953	0.6892	-0.0422
SYTL2	0.6882	-0.1847	0.3953	-0.5582	-0.2121
STAC	-0.6132	-0.3143	-0.5693	0.6242	0.6869
CADPS2	0.6843	0.1124	0.2527	-0.6352	-0.2769
AGPS	-0.4618	-0.6823	-0.1415	0.5773	0.562
PRSS12	-0.57	-0.3112	-0.4149	0.4353	0.682
IFITM3	-0.0863	-0.4584	-0.6206	0.3765	0.6794
CXCL16	0.1463	-0.364	0.2937	-0.6794	0.5463
SLC16A14	0.4412	0.1131	0.4572	-0.6787	-0.2361
EIF5A2	-0.296	-0.5325	-0.5267	0.6771	0.5563
ACSS1	0.5966	-0.2632	0.6751	-0.4861	-0.3826
TFPI2	0.0237	-0.2995	-0.3515	0.6748	-0.0385
NCAM2	0.3719	0.209	0.5714	-0.3285	-0.6743
MSMB	0.5907	0.0859	0.3426	-0.6725	-0.2295
CDK6	-0.0608	-0.6723	-0.2383	0.4778	0.4244
KRT23	-0.0784	-0.1559	0.1466	-0.6708	0.6539
GHR	0.662	0.1672	0.6575	-0.6701	-0.6318
CTSC	-0.67	-0.3486	-0.2881	0.4602	0.6569
PCP4	0.6677	0.1568	0.3404	-0.4716	-0.5232
MFGE8	-0.3087	-0.4729	-0.4178	0.6671	0.4272
ICA1	0.4589	0.3627	0.2731	-0.6647	-0.3189
CRIP2	0.519	0.3113	0.4842	-0.6615	-0.5065
NAP1L3	-0.1274	-0.2572	-0.1286	0.6598	-0.1443
TIMP1	-0.2264	-0.6171	-0.0611	0.6563	0.189
PRICKLE1	-0.2902	-0.435	-0.2069	0.1412	0.6558
PDCD4	0.2928	0.3214	0.6235	-0.4465	-0.6556
PTGS2	-0.0992	-0.3388	-0.4215	0.0968	0.655
AYTL1	-0.3211	-0.1449	-0.1732	-0.1549	0.6546
TGFB2	-0.3461	-0.5214	-0.402	0.4751	0.6518
CYP2J2	0.3907	0.2299	0.4123	-0.6512	-0.2852
DNAJA4	0.4782	0.3336	0.1337	-0.6505	-0.1984
ELF5	0.4173	-0.0116	0.6081	-0.6483	-0.2678
MTMR2	-0.6444	-0.2724	-0.1169	0.4275	0.4499
GRB7	0.625	0.0749	0.0145	-0.6439	0.0165
C4orf34	0.5679	0.3584	0.4554	-0.6407	-0.5774
ABCC11	0.5547	0.2783	0.4967	-0.6404	-0.5338
POPDC3	-0.4888	-0.3005	-0.4354	0.4261	0.6377
TRPS1	0.1601	0.6025	0.456	-0.4698	-0.6352
ST6GAL1	0.3916	0.178	0.0583	-0.6338	0.0541
TIMP2	-0.2408	-0.1478	-0.464	0.6335	0.1617
RHOD	0.3095	-0.1003	0.3821	-0.6318	0.0742
CMTM7	-0.2527	-0.5973	-0.5249	0.6185	0.6304
LIN7A	0.6275	-0.1043	0.5016	-0.3514	-0.5107
SUSD2	0.0325	0.2679	0.504	-0.6266	-0.1514
ABCC4	-0.1519	-0.2466	-0.4338	0.6254	0.1621
PRNP	-0.4573	-0.3594	-0.532	0.6244	0.5767
ESR1	0.3931	0.3644	0.4201	-0.6232	-0.436
HAS2	-0.3504	-0.3771	-0.0883	0.6226	0.1252
RGS2	-0.4162	-0.4757	-0.3371	0.6208	0.4801
TMEM55A	0.0423	-0.3598	-0.3402	0.6204	0.0379
LPHN2	-0.5402	-0.359	-0.1323	0.6181	0.2942
RCN1	-0.2781	-0.6175	-0.0624	0.4978	0.3678
CHN1	-0.3947	-0.0356	-0.1206	0.6166	-0.1068
TNFAIP2	-0.1598	-0.0677	-0.4249	-0.0749	0.6165
TXNIP	0.3445	0.1523	0.6091	-0.5164	-0.4728
IFIT3	-0.4583	-0.4876	-0.0449	0.2297	0.6087
BARX2	0.0235	0.1346	0.1513	-0.6071	0.2634
PELI1	-0.4038	-0.2263	-0.0572	-0.0598	0.6033
TMEM45A	-0.3264	-0.4676	-0.2859	0.344	0.6031
MYO10	-0.0275	-0.3449	-0.6027	0.345	0.5479
ROR1	-0.4539	-0.3964	-0.4342	0.5308	0.6026
FABP5	-0.2022	-0.3912	-0.4045	0.6016	0.3215
C6orf145	-0.6005	-0.3455	-0.1368	0.3578	0.5593
UCHL1	-0.1438	-0.4051	-0.2474	0.5999	0.1539
GPR110	0.1362	-0.2466	-0.1408	-0.4136	0.5987
CYP4F11	0.0326	-0.2407	-0.1129	-0.3576	0.5978
CFH	-0.1603	-0.3765	-0.2514	0.5971	0.1472
MAPRE2	-0.0547	-0.4189	-0.1954	0.5967	0.0564
PTPRG	-0.1058	-0.2689	-0.2552	0.5965	0.016
ATP8B2	0.0994	-0.0197	-0.1331	0.5946	-0.4611
PNMT	0.5944	-0.0458	0.1493	-0.3269	-0.2503
COL8A1	-0.2622	-0.2418	-0.3072	0.5941	0.1571
SYK	0.1246	-0.0042	0.0377	-0.5915	0.3948
DSEL	-0.2297	-0.0712	-0.2051	0.5914	-0.1035
NEO1	0.4141	0.5663	0.14	-0.3887	-0.5885
PERP	0.3514	-0.1982	-0.0338	-0.5846	0.451
EPB41L2	-0.0095	-0.4864	-0.2736	0.5832	0.1619
PGM1	-0.2812	-0.0279	-0.5807	0.3473	0.4395
CYFIP2	0.1974	0.4826	0.5556	-0.5443	-0.5802
CLIP4	-0.4297	-0.2227	-0.3087	0.2376	0.5793
TRPV6	0.0416	0.2184	0.3202	-0.5763	0.0018
NCALD	0.5756	0.0056	0.2014	-0.3189	-0.3338
PERLD1	0.5744	0.0884	0.056	-0.4224	-0.1875
SLC16A6	0.3496	0.277	0.5008	-0.5735	-0.4408
MALL	0.0576	-0.1083	-0.2154	-0.3782	0.571
C6orf150	-0.304	-0.4778	-0.2727	0.5668	0.3888
MT1E	-0.4129	-0.2282	-0.1464	0.5659	0.1422
FAM57A	-0.2439	-0.4915	-0.4448	0.5004	0.5644
IL1RAP	-0.4748	-0.1513	-0.3046	0.219	0.5634
CEACAM7	0.5615	0.3539	-0.063	-0.4048	-0.3216
ATP6V0A4	0.3896	0.1375	0.3195	-0.5606	-0.2016
RAB27B	0.4274	0.3081	0.2642	-0.5587	-0.3323
OAS1	0.0921	-0.0992	0.25	-0.5587	0.2878
GJA7	-0.5376	-0.3834	-0.3112	0.5175	0.5582
C1orf116	0.1406	-0.0955	-0.0668	-0.5568	0.5237
INA	-0.2667	-0.3007	-0.2731	0.1667	0.5563
IFI16	-0.3701	-0.4276	-0.4357	0.5476	0.5538
MS4A7	0.5525	0.2157	0.2587	-0.4256	-0.4571
SCML1	-0.3375	-0.3037	-0.1828	0.5482	0.1991
SLC9A6	-0.2574	-0.3233	-0.5477	0.5123	0.5069
PLEK2	-0.0021	-0.4138	-0.09	-0.1195	0.547
SPNS2	0.4717	0.0735	0.088	-0.5458	-0.0175
GDPD3	0.5218	0.2205	0.0547	-0.5451	-0.1552
CRIM1	-0.2962	-0.5451	-0.3353	0.5227	0.5351
PDZK1IP1	0.109	-0.219	-0.1605	-0.3355	0.5438
SSBP2	0.1678	0.251	0.4981	-0.2758	-0.5401
LMO3	0.3654	0.0528	0.4225	-0.1718	-0.5397
SOX2	0.5388	0.0888	0.1319	-0.4237	-0.2265
HGD	0.2329	0.2939	0.5324	-0.505	-0.4558
KITLG	0.1662	0.3234	0.2446	-0.531	-0.1571
ATP8B1	0.3189	0.356	0.2108	-0.531	-0.2705
DAPK1	0.2741	-0.3926	-0.1302	-0.3175	0.5297
GPR98	0.2057	0.385	0.4798	-0.5256	-0.4511
LAMC1	-0.2201	-0.3314	-0.4636	0.5254	0.401
TMEM139	0.3105	0.1183	0.2749	-0.525	-0.1175
ABAT	0.4063	0.0372	0.5076	-0.523	-0.3237
COL12A1	-0.4888	-0.4502	-0.0903	0.5216	0.3831
SLC44A4	0.211	0.3177	0.5198	-0.5195	-0.4365
ZNF512	0.0046	-0.2848	-0.3538	0.5162	0.1037
GPR176	-0.2579	-0.2084	-0.3978	0.516	0.2723
RND3	0.1181	-0.5159	-0.3591	0.3177	0.3991
FGFR4	0.1227	0.3468	0.4701	-0.5144	-0.3567
JRKL	-0.3586	-0.5141	-0.2523	0.5075	0.4955
GLT8D2	-0.3913	-0.289	-0.2043	0.5137	0.2756
ATP10D	-0.5104	-0.3874	-0.0417	0.3774	0.4281
ETNK2	0.1621	0.2179	0.4826	-0.5095	-0.2887
TM4SF1	-0.5092	-0.2183	-0.1683	0.4583	0.3192
PTPRM	-0.1668	-0.1539	-0.4511	0.5089	0.2092
FAP	-0.3386	-0.2572	-0.2727	0.5068	0.2741
LRRC31	0.5066	0.1381	0.3431	-0.4337	-0.4215
AKT3	-0.3107	-0.4989	-0.2658	0.4537	0.505
LGALS8	0.4883	0.2292	0.1308	-0.5005	-0.2433
RPS6KA6	0.4993	0.1902	0.3169	-0.3989	-0.4691
CCNG2	0.4788	0.1852	0.3964	-0.4976	-0.4327
CAPG	-0.4969	-0.4931	0.0366	0.4943	0.3397
RNF145	-0.4465	-0.3063	-0.2767	0.4966	0.4105
DACH1	-0.0064	0.4964	0.4963	-0.4416	-0.4774
SLC1A4	0.1926	0.1596	0.4961	-0.3863	-0.3802
PRKD3	-0.0936	-0.4929	-0.3403	0.4248	0.4275
CASP4	-0.2571	-0.4567	0.0221	0.0938	0.4911
WWTR1	-0.3223	-0.4443	-0.3081	0.4909	0.4705
NRAS	-0.0837	-0.338	-0.425	0.4905	0.3013
TLE4	-0.2348	-0.4875	-0.2134	0.4219	0.4203
LIF	-0.0844	-0.3829	-0.4411	0.4868	0.3583
SYCP2	0.3642	0.063	0.3448	-0.4867	-0.2041
CDH13	-0.2834	-0.2972	-0.3115	0.4861	0.3199
GAS6	-0.3651	-0.3563	-0.2538	0.4835	0.3847
BNC1	-0.3174	-0.2312	-0.2906	0.245	0.4803
ATP11C	-0.2907	-0.4314	-0.0601	0.4793	0.2287
IQGAP2	0.3044	0.2744	0.2726	-0.4788	-0.2879
PPARG	-0.0777	-0.2339	-0.4578	0.478	0.2453
TCEA3	0.3028	0.4588	0.1651	-0.4726	-0.3595
CAPN9	0.3995	0.2731	0.3568	-0.4691	-0.4403
GJA5	-0.1646	0.2169	-0.1869	-0.4249	0.469
LY75	-0.1409	-0.0036	-0.0839	-0.3258	0.4673
C6orf155	-0.3655	-0.3348	-0.1163	0.4668	0.2604
HERC6	-0.0427	-0.1345	-0.0265	-0.3301	0.4618
TSPAN6	0.0013	-0.4523	-0.1758	0.1028	0.4587
PLXNA2	-0.1147	-0.2086	0.0463	-0.2515	0.4481
PLOD2	-0.3678	-0.2642	-0.2933	0.4454	0.374
SERPINA1	0.3422	0.1153	0.3252	-0.4435	-0.254
TNFRSF10D	-0.3287	-0.2803	-0.3794	0.4432	0.436
FREM2	0.3153	0.2727	0.1436	-0.4417	-0.2142
EREG	-0.2985	-0.3139	-0.2925	0.4407	0.3689
TAGLN	-0.2462	-0.4403	-0.1928	0.4384	0.3549
CDC42EP3	-0.0445	-0.2736	-0.4402	0.2521	0.4374
ANKRD30A	0.3702	0.1961	0.4009	-0.4369	-0.4178
CBR1	-0.1918	-0.169	-0.3777	0.4365	0.2404
HMGCS2	0.4325	0.0366	0.4251	-0.3862	-0.3905
PARP4	-0.2136	-0.3414	-0.3716	0.4061	0.4288
GPR77	0.3258	0.242	0.3957	-0.4272	-0.4286
SLIT2	-0.147	-0.4076	-0.306	0.4275	0.3606
TMEM156	-0.0536	-0.3845	-0.4248	0.3973	0.4008
ERBB4	0.0552	0.345	0.3901	-0.2983	-0.4236
TM4SF19	-0.2965	-0.311	-0.3128	0.4209	0.3998
SERPINB1	0.2444	-0.1836	-0.0447	-0.3991	0.3656
MID1	-0.3976	-0.0899	-0.3747	0.3759	0.3758
TGM2	-0.0408	-0.3105	-0.3509	0.2541	0.387
AGR3	0.3836	0.0308	0.3695	-0.3767	-0.3083
S100A9	0.1859	0.0587	-0.1522	-0.3793	0.2742
NAV2	-0.2834	-0.1965	-0.2045	0.3778	0.2328
PLA2G4A	-0.2424	-0.1389	-0.356	0.3678	0.2931
