# Supplementary material for: A Machine-Learning Tool Concurrently Models Single Omics and Phenome Data for Functional Subtyping and Personalized Cancer Medicine
Source: Cancers (Basel). 2020 Sep 30;12(10):2811. doi: 10.3390/cancers12102811 (PMC7601761; doi:10.3390/cancers12102811)
Supplement: Supplementary file 1 [file cancers-12-02811-s001.zip › Supplementary files/20200727_Supplementary-Table-6_final.xlsx]

## Sheet: GSE42568_metavariables
Supplementary Table 6
Clinical information, context phenotype meta-variables for GSE42568 PhenMap results
Samples	Age	ER	Size	Grade	lymphNode	CMV-1	CMV-2	CMV-3	CMV-4	CMV-5	CMV-6	CMV-7	CMV-8
GSM1045208	74.03	1	0.6	2	1	-0.22979	0.0419399	-0.0839753	0.0841967	0.0894859	-0.144514	-0.0691245	-0.00650454
GSM1045209	67.26	1	5	2	1	-0.277247	-0.158862	0.013215	0.0876021	-0.0910947	0.168905	-0.050701	-0.0851312
GSM1045210	53.35	1	3.5	1	0	-0.223473	-0.021704	-0.107735	0.156596	0.0478167	-0.122097	-0.0857152	-0.0844642
GSM1045211	43.72	1	1.5	3	1	0.0264379	-0.286284	-0.0483089	0.235977	0.0818652	0.0850556	0.0496112	-0.133679
GSM1045212	51.47	0	2.7	3	0	0.716051	-0.0532495	0.159461	-0.355215	0.172606	0.161651	0.0508633	-0.209481
GSM1045213	42.49	0	5	3	1	0.286624	0.103642	-0.331576	0.108893	-0.235693	-0.0504263	-0.0314532	-0.187936
GSM1045214	52.01	0	2.5	3	0	0.585589	-0.0761842	0.448555	0.351452	-0.74155	-0.219183	0.0276364	0.176688
GSM1045215	43.4	1	1	2	0	0.0912339	0.382808	0.0965469	-0.107642	0.013094	0.141832	-0.00815123	-0.039512
GSM1045216	45.86	0	1.8	3	0	0.623171	0.338627	0.051777	-0.243924	-0.0813142	-0.018838	-0.0128489	-0.043091
GSM1045217	78.6	1	2.3	2	1	0.0557852	-0.524595	-0.0209582	0.498828	0.105171	-0.183294	0.180722	-0.208448
GSM1045218	56.89	0	3.5	3	0	0.586399	-0.254552	-0.282499	-0.408787	0.126668	-0.0530867	-0.120118	0.168657
GSM1045219	54.36	0	4	3	1	0.491336	0.0456082	-0.197341	-0.241354	0.0254069	-0.173289	-0.111422	0.197227
GSM1045220	49.03	0	8	3	1	0.139676	0.297245	-0.062506	-0.0544401	0.283108	-0.182714	0.0305857	0.266169
GSM1045221	51.46	0	2.5	3	1	0.602456	-0.495264	-0.0770581	0.0233154	-0.0187121	0.0630248	0.0760465	-0.192953
GSM1045222	63.88	0	3	2	1	0.191185	0.158288	-0.0851127	0.100044	0.123604	-0.193178	0.0313522	0.150759
GSM1045223	43.89	0	1	3	1	-0.225051	0.432297	-0.314052	-0.0664224	-0.147928	0.150951	-0.0015344	0.0604795
GSM1045224	76.49	1	3	3	1	0.110827	0.0197368	0.274963	0.105605	-0.0567163	-0.0695285	-0.130475	-0.396672
GSM1045225	68.57	1	2.3	3	1	0.588866	-0.267128	-0.125375	-0.0183245	-0.0230712	0.0916893	0.0911118	-0.0313028
GSM1045226	82.14	1	1.5	1	0	-0.448129	0.130965	-0.000787211	0.0500877	-0.121212	0.0642404	0.104669	-0.074601
GSM1045227	73.05	1	3	3	1	0.220092	-0.132446	0.223836	0.116978	0.325155	0.0102355	0.0461305	0.00893639
GSM1045228	77.3	1	1.5	1	0	-0.437782	-0.0573701	0.0133567	0.0718677	-0.0457105	0.0403399	0.0673134	-0.0791831
GSM1045229	65.07	0	4.5	3	1	0.429708	0.218356	0.00699665	-0.0439207	0.109783	0.0695995	0.0865281	-0.112306
GSM1045230	47.59	0	5	2	1	-0.103652	0.288334	0.0953453	-0.141231	0.101431	-0.127988	-0.0568511	0.0827357
GSM1045231	57.59	0	2.5	3	1	0.268396	0.2859	0.335164	0.0267669	0.312339	-0.193645	7.34e-05	-0.0488508
GSM1045232	38.6	1	3	3	0	-0.0679309	-0.0820833	0.240141	0.0603125	0.128991	-0.00797528	-0.0741241	0.0687722
GSM1045233	49.59	1	3	3	1	-0.0761952	0.113567	-0.0416027	0.0326945	0.106934	0.0258739	-0.0664538	-0.00476666
GSM1045234	80.3	0	2	3	0	0.1009	-0.0372553	0.00364863	-0.0864591	0.475255	0.117731	0.147055	0.306305
GSM1045235	58.52	1	2.5	3	1	-0.178351	0.221099	0.106412	0.0358487	0.0792547	-0.0478402	-0.13116	-0.0454866
GSM1045236	46.08	0	3.5	2	1	-0.144625	0.46173	-0.241564	0.0724534	-0.118883	0.116803	0.0570079	-0.0972302
GSM1045237	50.62	0	5	3	1	0.224665	0.28023	0.134754	0.127371	0.172969	-0.181508	-0.0203009	0.0541329
GSM1045238	50.62	1	3.5	3	1	-0.302698	-0.190548	0.21431	-0.039256	-0.0615195	0.138958	-0.200748	0.0580487
GSM1045239	42.95	0	5.5	3	1	0.179204	0.395348	-0.049083	0.129039	0.0589495	0.0386914	-0.000784137	0.0846937
GSM1045240	73.38	0	1.5	2	0	-0.113701	0.236796	-0.17037	0.229181	-0.162008	-0.00833957	0.0203656	-0.0497511
GSM1045241	53.75	1	3.5	3	1	-0.0993446	0.107126	0.183729	0.131783	-0.256947	-0.0525378	-0.284282	0.0230904
GSM1045242	72.74	1	3.5	3	1	0.163297	-0.234715	-0.0254343	0.242985	0.33208	-0.0736621	0.0498632	0.0639981
GSM1045243	54.6	1	3	3	0	0.0293132	-0.0660823	-0.290748	0.269198	-0.00178479	-0.12631	0.0154525	-0.0162708
GSM1045244	53.28	1	3	2	0	-0.183163	-0.147836	0.123396	0.143473	-0.00547591	-0.0494577	-0.0541089	-0.172466
GSM1045245	54.69	1	2.3	3	1	0.0574286	0.035052	0.0803069	0.184521	0.314158	0.0699774	0.276126	0.218908
GSM1045246	48.01	1	4	3	1	-0.242697	0.0539942	-0.0614957	0.0502047	0.067414	0.159388	0.0379144	-0.0663414
GSM1045247	60.12	1	1.5	1	0	-0.600009	-0.125019	0.228484	-0.485433	-0.246049	-0.268431	0.357305	0.068201
GSM1045248	52.82	1	2	3	1	0.579136	-0.372966	0.25441	-0.309254	0.131614	0.285179	0.175952	-0.124794
GSM1045249	62.81	0	2.5	2	0	-0.500649	-0.150435	0.156253	-0.350315	-0.117338	-0.117414	0.294696	0.00184677
GSM1045251	72.49	1	2	2	0	-0.484265	0.220151	-0.155808	0.105151	-0.0881057	0.0255953	0.068794	-0.0397147
GSM1045252	54.34	0	2	2	0	0.391583	0.251083	0.283139	0.106373	-0.481643	0.586023	0.340219	0.0822522
GSM1045253	73.68	1	2.2	3	1	-0.361622	-0.101239	0.137394	-0.296376	0.0104514	-0.0404224	-0.269138	-0.258665
GSM1045254	78.8	1	3	2	0	-0.452634	-0.194463	0.203607	-0.112131	0.0127205	0.0732095	-0.165514	-0.0818576
GSM1045255	74.34	1	2.5	2	0	-0.278872	-0.248866	0.124479	0.0976958	0.114968	0.0178106	-0.0295125	0.183014
GSM1045256	74.02	1	3	1	0	-0.319357	0.056459	0.0128247	0.00161142	0.0769957	0.122241	0.0114115	0.237883
GSM1045257	75.15	1	2	2	0	-0.493848	-0.445878	0.128976	-0.0685212	-0.143082	-0.0115558	-0.319363	0.0390297
GSM1045258	67.83	1	2.5	2	1	0.0602401	0.389092	0.145243	-0.0229577	0.0302901	-0.0225685	-0.0693357	-0.0319416
GSM1045259	50.21	1	2	2	1	-0.0205361	-0.151402	-0.180963	-0.108005	-0.0613178	-0.0614822	-0.0479446	-0.174309
GSM1045260	69.58	1	1.5	2	0	-0.42302	-0.144103	0.114288	-0.226606	-0.131273	0.023169	-0.0848824	-0.0712401
GSM1045261	31.06	0	2	3	1	0.481466	-0.298444	-0.165932	-0.185587	-0.0206791	0.159579	-0.0188436	0.304614
GSM1045262	71.06	1	2	3	0	-0.529824	-0.180015	0.0538636	-0.37833	-0.17137	-0.149535	0.191868	-0.0420849
GSM1045263	60.72	1	3	3	1	-0.0159779	0.0157917	0.078348	0.0953664	0.331175	-0.0750232	0.016026	-0.111306
GSM1045264	65.08	0	2.8	3	1	0.718446	-0.252968	0.0679886	-0.210651	0.0416584	0.0882484	0.054997	-0.229564
GSM1045265	67.24	1	2	2	1	-0.349689	0.201028	-0.186975	0.0169679	-0.0455781	0.0266632	-0.107745	-0.0550178
GSM1045266	56.88	1	2	3	1	0.590293	-0.0442978	0.477932	0.305725	-0.765958	-0.195637	0.0266869	0.240392
GSM1045267	69.42	1	1.5	2	0	-0.344695	0.165716	-0.317754	0.0899335	-0.136935	-0.0756519	0.00878923	-0.0396606
GSM1045268	65.68	1	2.5	2	1	-0.192372	0.207902	0.276834	-0.184245	0.0777005	0.191686	-0.159585	0.103491
GSM1045269	61.42	0	2	3	0	0.402097	0.367219	0.0960663	0.109293	-0.0545762	-0.00682916	0.103328	-0.0334893
GSM1045270	46.97	0	3	3	1	0.677649	-0.119031	-0.0089818	-0.456419	0.114608	0.0564658	-0.0735336	-0.0125227
GSM1045271	52.26	0	1.5	3	1	0.057824	0.325084	0.234146	-0.0592277	0.264819	-0.140323	-0.02408	0.0325985
GSM1045272	56.1	1	3	1	1	-0.440034	0.0667342	0.101466	-0.234592	0.0281329	-0.00636136	-0.00205092	-0.138506
GSM1045273	59.56	1	3.5	3	1	-0.377124	-0.0647708	0.239083	-0.291758	0.121983	0.0521357	-0.17328	0.120867
GSM1045274	50.94	1	3	3	0	0.0860432	-0.328019	0.128232	0.309209	0.247309	-0.240644	0.0597405	0.11739
GSM1045276	59	1	3.5	3	1	-0.177869	-0.208297	0.160451	0.0986632	0.103072	0.183392	-0.0292542	0.0302198
GSM1045277	48.27	1	3.5	3	1	-0.00872023	0.0760066	0.165381	-0.0469293	0.263835	0.00723406	-0.0712228	0.0177368
GSM1045278	38.9	1	3	2	1	-0.0211553	0.135175	-0.0195031	0.231639	-0.173479	0.243777	0.0499076	-0.0424936
GSM1045279	46.59	1	1	2	0	-0.370662	0.212981	-0.378401	0.0869784	-0.194283	0.144282	0.0210504	-0.0044594
GSM1045280	48.84	0	2	3	0	-0.108665	0.411597	-0.473866	0.075025	-0.193936	0.005385	-0.0308575	0.0218722
GSM1045281	47.39	0	4	2	0	-0.123578	0.0711467	0.341872	-0.0865352	0.0723028	-0.149421	-0.121229	0.0658447
GSM1045282	67.7	0	2.5	3	1	0.569129	-0.520948	-0.418934	-0.0866161	-0.0908605	-0.103965	0.0114957	-0.101206
GSM1045283	46.31	0	2.5	2	0	0.210407	0.291998	-0.0237635	0.0833374	0.199057	-0.143858	0.0582736	0.110834
GSM1045284	71.64	1	4	3	1	-0.379495	-0.211959	0.0442193	0.0271412	-0.0502574	0.0643298	-0.211411	0.137113
GSM1045285	66.66	1	2.5	2	0	0.394499	-0.0807368	-0.0517131	-0.0087203	-0.150894	-0.0485419	-0.0515098	-0.0125329
GSM1045286	68.29	1	2	2	0	-0.198616	0.22743	-0.00946773	0.214164	0.115086	0.00223815	0.0986793	-0.0872195
GSM1045287	67.75	0	5	1	0	0.380494	-0.136256	-0.583632	-0.167245	-0.0980943	-0.0712252	0.0552242	0.13756
GSM1045288	47.13	1	2	2	0	-0.0383738	-0.398634	-0.0515552	0.460874	-0.0876328	0.0370887	0.125641	-0.107721
GSM1045289	44.52	0	1.5	1	1	0.0275122	0.374489	-0.439797	-0.112067	-0.0618558	-0.127046	-0.0507548	0.118959
GSM1045290	55.89	0	4	2	0	0.0759437	0.330574	0.15121	-0.0181803	-0.0198167	0.215346	0.220629	0.227867
GSM1045291	55.57	1	2.4	2	0	-0.368568	-0.106541	0.0787465	-0.132296	0.0195282	0.077852	-0.188289	0.1982
GSM1045292	51.23	1	1.9	1	0	-0.26965	0.171037	-0.13612	0.0879835	-0.0158779	-0.0568137	-0.142228	0.0266609
GSM1045293	54.31	1	3.8	3	0	0.53505	-0.377014	-0.248933	-0.0988243	-0.0756078	0.0268534	-0.0267224	-0.13775
GSM1045294	68.76	1	4.2	2	1	0.439816	-0.174924	-0.610469	-0.050898	-0.0951098	-0.187701	0.0297261	0.15389
GSM1045295	56.04	1	4	1	1	-0.23766	0.295865	-0.354787	0.139663	-0.0994621	0.108203	0.0424718	0.0811623
GSM1045296	60.55	1	0.7	3	1	0.610268	-0.127447	-0.18762	-0.302745	0.0652337	0.0745771	0.0409486	0.0974647
GSM1045297	89.93	1	3	3	0	-0.433459	-0.302918	0.256241	-0.332126	-0.12892	-0.295193	0.279578	-0.0248318
GSM1045298	73.79	1	3.2	2	0	0.660858	0.241115	0.277083	-0.178415	0.00179095	0.0198527	0.119642	-0.118472
GSM1045299	61.41	1	1.5	2	1	-0.34873	-0.167868	0.0516886	-0.0248086	0.0954318	-0.0248039	-0.00958373	-0.173703
GSM1045300	57.23	1	3	3	1	-0.357129	-0.301287	-0.111	0.0541705	0.0607581	-0.153977	-0.136995	-0.082874
GSM1045301	56.1	1	3	2	0	-0.222052	-0.156729	-0.131552	0.400108	-0.207943	0.0185062	0.120765	-0.113893
GSM1045302	75.75	0	3	2	0	0.241659	-0.608686	0.0200082	0.565368	-0.00641914	-0.127406	0.152204	-0.0840099
GSM1045303	41.17	1	2.5	3	0	-0.0548047	0.17342	-0.0600706	0.00964276	-0.0131254	-0.0307009	-0.108045	0.0536982
GSM1045304	53.07	1	2.5	3	1	-0.297179	0.18447	-0.063909	-0.0402081	-0.0477694	0.0757719	-0.144974	-0.0527737
GSM1045305	55.95	1	3.5	2	0	-0.389142	-0.398961	0.133693	-0.0362824	-0.0754504	0.0240182	-0.25354	-0.16357
GSM1045306	60.39	0	6	3	1	0.232978	0.0814167	0.266866	0.1208	0.249755	-0.0268397	0.0481878	0.141532
GSM1045307	46.09	1	2	2	1	-0.175935	0.371924	-0.301847	-0.0125769	-0.0713032	0.0460734	-0.0721943	0.0154571
GSM1045309	48.43	1	3.5	2	1	-0.273215	-0.094694	-0.00754728	0.09315	0.0478021	0.131273	0.107123	-0.0378716
GSM1045310	70.44	1	2	2	1	-0.525922	-0.0692189	0.0644888	-0.166402	-0.0649519	0.174859	-0.120549	0.0416117
GSM1045311	62.51	1	1.5	2	1	-0.286213	0.17125	-0.0571384	-0.0321742	0.103495	0.148782	0.0845519	-0.0454953
