# Supplementary material for: A Machine-Learning Tool Concurrently Models Single Omics and Phenome Data for Functional Subtyping and Personalized Cancer Medicine
Source: Cancers (Basel). 2020 Sep 30;12(10):2811. doi: 10.3390/cancers12102811 (PMC7601761; doi:10.3390/cancers12102811)
Supplement: Supplementary file 1 [file cancers-12-02811-s001.zip › Supplementary files/20200727_Supplementary-Table-1_final.xlsx]

## Sheet: Datasets used
Supplementary Table 1A
A list of all datasets and their related information used in this manuscript.
Datasets	Platform	Sample type	Normalization	Number of samples	Sample Source	Publications
Heiser and Sadanandam, et al., 2012	Affymetrix	Cell-lines	Directly from the publication	37	Original publication	PMID:22003129
GSE42568	Affymetrix	Tumors	RMA	104	Geo Omnibus	PMID:23740839
Metabric	RNA-seq	Tumors	Directly from the publication	1904	cBioPortal	PMID:22522925
Total				2045

## Sheet: cell line & PhenMap - data
Supplementary Table 1B
Drug response information (-log10 [GI50] values) of the 37 breast cancer cell lines training data
Samples	Etoposide	Fascaplysin	Bortezomib	Geldanamycin	CMV1-scores	CMV2-scores	UF-subtypes	Intrinsic-subtypes
600MPE	5.01	6.54	6.37	7.41	-0.361751	-0.216732	LumHER2-1	Luminal
AU565	6.17	6.92	8.28	7.29	-0.36036	-0.101175	LumHER2-2	ERBB2AMP
BT474	4.72	6.72	8.13	7.84	-0.658813	0.193237	LumHER2-1	ERBB2AMP
BT483	5.37	7.18	7.71	6.84	-0.60828	0.108381	LumHER2-3	Luminal
BT549	5.86	6.29	8.22	8.26	1.03702	0.515531	CL	Claudin-low
CAMA1	5.3	6.61	7.78	7.1	-0.605827	0.310175	LumHER2-2	Luminal
HCC1143	5.29	6.56	8.07	7.09	0.574398	-0.464949	BS/INF	Basal
HCC1187	6.16	7.81	8.47	7.8	0.207586	-0.219383	UFs-6	Basal
HCC1395	5.51	6.49	8.14	7.21	0.974784	0.351251	CL	Claudin-low
HCC1419	4.15	6.58	8.36	7.49	-0.758966	0.223962	LumHER2-1	ERBB2AMP
HCC1428	4.46	7.43	7.04	7.5	-0.517194	0.19383	LumHER2-3	Luminal
HCC1806	5.51	6.59	7.64	7.12	0.568372	-0.449249	BS/INF	Basal
HCC1937	5.34	6.41	8.12	7.53	0.521494	-0.673981	BS/INF	Basal
HCC1954	6	6.57	8	8.14	0.300651	-0.543594	BS/INF	ERBB2AMP
HCC202	6.03	7.37	8.14	8.83	-0.52254	0.0877528	UFs-6	ERBB2AMP
HCC2185	5.11	6.9	8.35	7.74	-0.380064	-0.132571	LumHER2-3	Luminal
HCC3153	5.53	6.46	7.98	7.17	0.533934	-0.438063	BS/INF	Basal
HCC38	6.53	6.56	7.96	7.54	0.993496	0.324697	CL	Claudin-low
HCC70	4.89	6.9	8.75	7.03	0.246531	-0.639135	BS/INF	Basal
MCF7	4.95	6.72	7.72	6.62	-0.472176	0.208354	LumHER2-1	Luminal
MDAMB134VI	5.61	6.65	8.08	7.68	-0.473059	0.303174	LumHER2-2	Luminal
MDAMB175VII	4.14	6.72	8.28	7.75	-0.462668	0.0323916	LumHER2-1	Luminal
MDAMB231	5.69	6.6	7.56	7.54	0.896946	0.137625	CL	Claudin-low
MDAMB361	4.85	7.09	5.22	7.59	-0.655008	0.174712	LumHER2-3	ERBB2AMP
MDAMB415	4.86	7.22	7.49	7.24	-0.526638	-0.00186464	LumHER2-3	Luminal
MDAMB436	6	6.38	8.06	6.83	0.896889	0.26529	CL	Claudin-low
MDAMB453	5.3	7.06	8.16	7.71	-0.451827	0.221614	LumHER2-3	Luminal
MDAMB468	5.59	7.11	7.85	7.56	0.187463	-0.507644	BS/INF	Basal
SKBR3	5.92	6.65	8.12	7.79	-0.328838	-0.0836024	LumHER2-2	ERBB2AMP
SUM1315MO2	6.54	6.38	7.86	7.42	0.987801	0.470448	CL	Claudin-low
SUM149PT	5.58	6.4	8.13	8.22	0.607067	-0.429793	BS/INF	Basal
SUM159PT	6.11	6.37	8.13	8.2	1.02538	0.286909	CL	Claudin-low
SUM185PE	5.31	7.26	8.27	7.7	-0.470199	0.0571532	LumHER2-3	Luminal
SUM52PE	5.59	6.74	8.28	7.92	-0.39744	0.048472	LumHER2-2	Luminal
UACC893	4.26	6.73	9.19	7.96	-0.453873	-0.0789666	LumHER2-1	Luminal
ZR751	5.68	6.45	7.76	6.93	-0.61473	0.231649	LumHER2-2	Luminal
ZR75B	6.06	6.39	6.88	7.03	-0.477566	0.231415	LumHER2-2	Luminal
