# Supplementary material for: A Machine-Learning Tool Concurrently Models Single Omics and Phenome Data for Functional Subtyping and Personalized Cancer Medicine
Source: Cancers (Basel). 2020 Sep 30;12(10):2811. doi: 10.3390/cancers12102811 (PMC7601761; doi:10.3390/cancers12102811)
Supplement: Supplementary file 1 [file cancers-12-02811-s001.zip › Supplementary files/20200727_Supplementary-Table-4_final.xlsx]

## Sheet: GSE42568_predicted_UF-subtypes
Supplementary Table 4A
Predicted UF- and CMV-2-subtypes for GSE42568 dataset
Samples	UF-subtypes	CMV-2-subtypes
GSM1045208	LumHer2_3	CL/LumHer2
GSM1045209	CL	CL/LumHer2
GSM1045210	LumHer2_3	CL/LumHer2
GSM1045211	CL	BS/INF
GSM1045212	BS/INF	BS/INF
GSM1045213	BS/INF	BS/INF
GSM1045214	CL	BS/INF
GSM1045215	CL	BS/INF
GSM1045216	BS/INF	BS/INF
GSM1045217	LumHer2_1	BS/INF
GSM1045218	BS/INF	BS/INF
GSM1045219	BS/INF	BS/INF
GSM1045220	LumHer2_1	BS/INF
GSM1045221	BS/INF	BS/INF
GSM1045222	BS/INF	BS/INF
GSM1045223	CL	BS/INF
GSM1045224	LumHer2_2	BS/INF
GSM1045225	BS/INF	BS/INF
GSM1045226	LumHer2_3	CL/LumHer2
GSM1045227	LumHer2_2	CL/LumHer2
GSM1045228	LumHer2_1	CL/LumHer2
GSM1045229	BS/INF	BS/INF
GSM1045230	LumHer2_3	CL/LumHer2
GSM1045231	LumHer2_1	CL/LumHer2
GSM1045232	LumHer2_1	CL/LumHer2
GSM1045233	CL	BS/INF
GSM1045234	BS/INF	BS/INF
GSM1045235	LumHer2_3	CL/LumHer2
GSM1045236	CL	CL/LumHer2
GSM1045237	LumHer2_1	BS/INF
GSM1045238	LumHer2_3	CL/LumHer2
GSM1045239	CL	BS/INF
GSM1045240	CL	BS/INF
GSM1045241	LumHer2_2	CL/LumHer2
GSM1045242	LumHer2_1	BS/INF
GSM1045243	BS/INF	BS/INF
GSM1045244	LumHer2_2	CL/LumHer2
GSM1045245	CL	BS/INF
GSM1045246	LumHer2_2	CL/LumHer2
GSM1045247	LumHer2_2	CL/LumHer2
GSM1045248	BS/INF	BS/INF
GSM1045249	LumHer2_3	CL/LumHer2
GSM1045250	BS/INF	BS/INF
GSM1045251	LumHer2_2	CL/LumHer2
GSM1045252	CL	BS/INF
GSM1045253	LumHer2_3	CL/LumHer2
GSM1045254	LumHer2_2	CL/LumHer2
GSM1045255	LumHer2_2	CL/LumHer2
GSM1045256	LumHer2_3	CL/LumHer2
GSM1045257	LumHer2_3	CL/LumHer2
GSM1045258	CL	CL/LumHer2
GSM1045259	BS/INF	BS/INF
GSM1045260	LumHer2_2	CL/LumHer2
GSM1045261	BS/INF	BS/INF
GSM1045262	LumHer2_1	CL/LumHer2
GSM1045263	LumHer2_1	CL/LumHer2
GSM1045264	BS/INF	BS/INF
GSM1045265	LumHer2_1	CL/LumHer2
GSM1045266	CL	BS/INF
GSM1045267	LumHer2_1	BS/INF
GSM1045268	CL	CL/LumHer2
GSM1045269	CL	BS/INF
GSM1045270	BS/INF	BS/INF
GSM1045271	LumHer2_1	CL/LumHer2
GSM1045272	LumHer2_3	CL/LumHer2
GSM1045273	LumHer2_3	CL/LumHer2
GSM1045274	LumHer2_2	CL/LumHer2
GSM1045275	BS/INF	BS/INF
GSM1045276	LumHer2_2	CL/LumHer2
GSM1045277	LumHer2_2	CL/LumHer2
GSM1045278	CL	BS/INF
GSM1045279	CL	CL/LumHer2
GSM1045280	CL	BS/INF
GSM1045281	LumHer2_3	CL/LumHer2
GSM1045282	BS/INF	BS/INF
GSM1045283	BS/INF	BS/INF
GSM1045284	LumHer2_2	CL/LumHer2
GSM1045285	BS/INF	BS/INF
GSM1045286	LumHer2_3	CL/LumHer2
GSM1045287	BS/INF	BS/INF
GSM1045288	CL	BS/INF
GSM1045289	BS/INF	BS/INF
GSM1045290	CL	BS/INF
GSM1045291	LumHer2_3	CL/LumHer2
GSM1045292	LumHer2_1	CL/LumHer2
GSM1045293	BS/INF	BS/INF
GSM1045294	BS/INF	BS/INF
GSM1045295	CL	CL/LumHer2
GSM1045296	BS/INF	BS/INF
GSM1045297	LumHer2_3	CL/LumHer2
GSM1045298	BS/INF	BS/INF
GSM1045299	LumHer2_3	BS/INF
GSM1045300	LumHer2_1	CL/LumHer2
GSM1045301	CL	CL/LumHer2
GSM1045302	BS/INF	BS/INF
GSM1045303	CL	CL/LumHer2
GSM1045304	LumHer2_3	CL/LumHer2
GSM1045305	LumHer2_2	CL/LumHer2
GSM1045306	LumHer2_1	BS/INF
GSM1045307	CL	CL/LumHer2
GSM1045308	LumHer2_3	CL/LumHer2
GSM1045309	CL	CL/LumHer2
GSM1045310	LumHer2_1	CL/LumHer2
GSM1045311	CL	CL/LumHer2

## Sheet: METABRIC_predicted_UF-subtypes
Supplementary Table 4B
Predicted UF-subtypes in METABRIC data
Samples	UF-subtypes
MB-0006	LumHer2_1
MB-0008	LumHer2_1
MB-0039	LumHer2_1
MB-0095	LumHer2_1
MB-0097	LumHer2_1
MB-0101	LumHer2_1
MB-0112	LumHer2_1
MB-0113	LumHer2_1
MB-0114	LumHer2_1
MB-0125	LumHer2_1
MB-0140	LumHer2_1
MB-0142	LumHer2_1
MB-0144	LumHer2_1
MB-0147	LumHer2_1
MB-0151	LumHer2_1
MB-0173	LumHer2_1
MB-0176	LumHer2_1
MB-0177	LumHer2_1
MB-0184	LumHer2_1
MB-0193	LumHer2_1
MB-0199	LumHer2_1
MB-0225	LumHer2_1
MB-0226	LumHer2_1
MB-0230	LumHer2_1
MB-0231	LumHer2_1
MB-0234	LumHer2_1
MB-0235	LumHer2_1
MB-0244	LumHer2_1
MB-0248	LumHer2_1
MB-0258	LumHer2_1
MB-0261	LumHer2_1
MB-0270	LumHer2_1
MB-0272	LumHer2_1
MB-0280	LumHer2_1
MB-0288	LumHer2_1
MB-0295	LumHer2_1
MB-0309	LumHer2_1
MB-0314	LumHer2_1
MB-0328	LumHer2_1
MB-0336	LumHer2_1
MB-0339	LumHer2_1
MB-0343	LumHer2_1
MB-0345	LumHer2_1
MB-0348	LumHer2_1
MB-0356	LumHer2_1
MB-0362	LumHer2_1
MB-0366	LumHer2_1
MB-0370	LumHer2_1
MB-0394	LumHer2_1
MB-0395	LumHer2_1
MB-0406	LumHer2_1
MB-0418	LumHer2_1
MB-0427	LumHer2_1
MB-0428	LumHer2_1
MB-0437	LumHer2_1
MB-0438	LumHer2_1
MB-0439	LumHer2_1
MB-0449	LumHer2_1
MB-0464	LumHer2_1
MB-0466	LumHer2_1
MB-0472	LumHer2_1
MB-0484	LumHer2_1
MB-0486	LumHer2_1
MB-0492	LumHer2_1
MB-0513	LumHer2_1
MB-0522	LumHer2_1
MB-0526	LumHer2_1
MB-0544	LumHer2_1
MB-0568	LumHer2_1
MB-0577	LumHer2_1
MB-0587	LumHer2_1
MB-0589	LumHer2_1
MB-0600	LumHer2_1
MB-0606	LumHer2_1
MB-0619	LumHer2_1
MB-0630	LumHer2_1
MB-0631	LumHer2_1
MB-0642	LumHer2_1
MB-0646	LumHer2_1
MB-0652	LumHer2_1
MB-0653	LumHer2_1
MB-0654	LumHer2_1
MB-0661	LumHer2_1
MB-0872	LumHer2_1
MB-0880	LumHer2_1
MB-2610	LumHer2_1
MB-2613	LumHer2_1
MB-2614	LumHer2_1
MB-2618	LumHer2_1
MB-2629	LumHer2_1
MB-2705	LumHer2_1
MB-2730	LumHer2_1
MB-2745	LumHer2_1
MB-2750	LumHer2_1
MB-2752	LumHer2_1
MB-2770	LumHer2_1
MB-2779	LumHer2_1
MB-2803	LumHer2_1
MB-2847	LumHer2_1
MB-2858	LumHer2_1
MB-2901	LumHer2_1
MB-2919	LumHer2_1
MB-2923	LumHer2_1
MB-2927	LumHer2_1
MB-2944	LumHer2_1
MB-2954	LumHer2_1
MB-2964	LumHer2_1
MB-2983	LumHer2_1
MB-2990	LumHer2_1
MB-3002	LumHer2_1
MB-3008	LumHer2_1
MB-3016	LumHer2_1
MB-3025	LumHer2_1
MB-3033	LumHer2_1
MB-3037	LumHer2_1
MB-3083	LumHer2_1
MB-3092	LumHer2_1
MB-3102	LumHer2_1
MB-3103	LumHer2_1
MB-3104	LumHer2_1
MB-3121	LumHer2_1
MB-3122	LumHer2_1
MB-3167	LumHer2_1
MB-3272	LumHer2_1
MB-3328	LumHer2_1
MB-3344	LumHer2_1
MB-3350	LumHer2_1
MB-3357	LumHer2_1
MB-3386	LumHer2_1
MB-3402	LumHer2_1
MB-3435	LumHer2_1
MB-3439	LumHer2_1
MB-3488	LumHer2_1
MB-3506	LumHer2_1
MB-3526	LumHer2_1
MB-3528	LumHer2_1
MB-3781	LumHer2_1
MB-3840	LumHer2_1
MB-3978	LumHer2_1
MB-4018	LumHer2_1
MB-4127	LumHer2_1
MB-4140	LumHer2_1
MB-4264	LumHer2_1
MB-4276	LumHer2_1
MB-4281	LumHer2_1
MB-4300	LumHer2_1
MB-4331	LumHer2_1
MB-4333	LumHer2_1
MB-4348	LumHer2_1
MB-4426	LumHer2_1
MB-4564	LumHer2_1
MB-4593	LumHer2_1
MB-4603	LumHer2_1
MB-4623	LumHer2_1
MB-4626	LumHer2_1
MB-4627	LumHer2_1
MB-4639	LumHer2_1
MB-4644	LumHer2_1
MB-4648	LumHer2_1
MB-4653	LumHer2_1
MB-4673	LumHer2_1
MB-4674	LumHer2_1
MB-4688	LumHer2_1
MB-4692	LumHer2_1
MB-4701	LumHer2_1
MB-4708	LumHer2_1
MB-4712	LumHer2_1
MB-4719	LumHer2_1
MB-4723	LumHer2_1
MB-4725	LumHer2_1
MB-4729	LumHer2_1
MB-4731	LumHer2_1
MB-4735	LumHer2_1
MB-4744	LumHer2_1
MB-4750	LumHer2_1
MB-4763	LumHer2_1
MB-4771	LumHer2_1
MB-4796	LumHer2_1
MB-4797	LumHer2_1
MB-4798	LumHer2_1
MB-4800	LumHer2_1
MB-4802	LumHer2_1
MB-4818	LumHer2_1
MB-4828	LumHer2_1
MB-4845	LumHer2_1
MB-4851	LumHer2_1
MB-4853	LumHer2_1
MB-4858	LumHer2_1
MB-4869	LumHer2_1
MB-4872	LumHer2_1
MB-4878	LumHer2_1
MB-4912	LumHer2_1
MB-4925	LumHer2_1
MB-4928	LumHer2_1
MB-4930	LumHer2_1
MB-4950	LumHer2_1
MB-4956	LumHer2_1
MB-4962	LumHer2_1
MB-4968	LumHer2_1
MB-4976	LumHer2_1
MB-4977	LumHer2_1
MB-4978	LumHer2_1
MB-4987	LumHer2_1
MB-4992	LumHer2_1
MB-4994	LumHer2_1
MB-4996	LumHer2_1
MB-4999	LumHer2_1
MB-5011	LumHer2_1
MB-5013	LumHer2_1
MB-5014	LumHer2_1
MB-5015	LumHer2_1
MB-5018	LumHer2_1
MB-5020	LumHer2_1
MB-5049	LumHer2_1
MB-5060	LumHer2_1
MB-5064	LumHer2_1
MB-5068	LumHer2_1
MB-5074	LumHer2_1
MB-5078	LumHer2_1
MB-5079	LumHer2_1
MB-5097	LumHer2_1
MB-5098	LumHer2_1
MB-5110	LumHer2_1
MB-5113	LumHer2_1
MB-5117	LumHer2_1
MB-5118	LumHer2_1
MB-5120	LumHer2_1
MB-5166	LumHer2_1
MB-5167	LumHer2_1
MB-5172	LumHer2_1
MB-5178	LumHer2_1
MB-5182	LumHer2_1
MB-5189	LumHer2_1
MB-5193	LumHer2_1
MB-5195	LumHer2_1
MB-5197	LumHer2_1
MB-5200	LumHer2_1
MB-5201	LumHer2_1
MB-5204	LumHer2_1
MB-5212	LumHer2_1
MB-5215	LumHer2_1
MB-5228	LumHer2_1
MB-5230	LumHer2_1
MB-5231	LumHer2_1
MB-5240	LumHer2_1
MB-5251	LumHer2_1
MB-5270	LumHer2_1
MB-5280	LumHer2_1
MB-5292	LumHer2_1
MB-5305	LumHer2_1
MB-5306	LumHer2_1
MB-5310	LumHer2_1
MB-5318	LumHer2_1
MB-5328	LumHer2_1
MB-5339	LumHer2_1
MB-5358	LumHer2_1
MB-5366	LumHer2_1
MB-5369	LumHer2_1
MB-5370	LumHer2_1
MB-5384	LumHer2_1
MB-5395	LumHer2_1
MB-5397	LumHer2_1
MB-5403	LumHer2_1
MB-5404	LumHer2_1
MB-5414	LumHer2_1
MB-5418	LumHer2_1
MB-5444	LumHer2_1
MB-5459	LumHer2_1
MB-5464	LumHer2_1
MB-5478	LumHer2_1
MB-5483	LumHer2_1
MB-5490	LumHer2_1
MB-5491	LumHer2_1
MB-5492	LumHer2_1
MB-5498	LumHer2_1
MB-5514	LumHer2_1
MB-5525	LumHer2_1
MB-5550	LumHer2_1
MB-5554	LumHer2_1
MB-5563	LumHer2_1
MB-5577	LumHer2_1
MB-5580	LumHer2_1
MB-5591	LumHer2_1
MB-5593	LumHer2_1
MB-5596	LumHer2_1
MB-5605	LumHer2_1
MB-5620	LumHer2_1
MB-5626	LumHer2_1
MB-5640	LumHer2_1
MB-5642	LumHer2_1
MB-5653	LumHer2_1
MB-6008	LumHer2_1
MB-6016	LumHer2_1
MB-6017	LumHer2_1
MB-6029	LumHer2_1
MB-6047	LumHer2_1
MB-6048	LumHer2_1
MB-6065	LumHer2_1
MB-6069	LumHer2_1
MB-6082	LumHer2_1
MB-6083	LumHer2_1
MB-6100	LumHer2_1
MB-6103	LumHer2_1
MB-6105	LumHer2_1
MB-6107	LumHer2_1
MB-6116	LumHer2_1
MB-6131	LumHer2_1
MB-6133	LumHer2_1
MB-6141	LumHer2_1
MB-6145	LumHer2_1
MB-6156	LumHer2_1
MB-6163	LumHer2_1
MB-6167	LumHer2_1
MB-6181	LumHer2_1
MB-6182	LumHer2_1
MB-6183	LumHer2_1
MB-6201	LumHer2_1
MB-6208	LumHer2_1
MB-6232	LumHer2_1
MB-6253	LumHer2_1
MB-6256	LumHer2_1
MB-6283	LumHer2_1
MB-6284	LumHer2_1
MB-6314	LumHer2_1
MB-6328	LumHer2_1
MB-6346	LumHer2_1
MB-6363	LumHer2_1
MB-7022	LumHer2_1
MB-7028	LumHer2_1
MB-7034	LumHer2_1
MB-7035	LumHer2_1
MB-7037	LumHer2_1
MB-7041	LumHer2_1
MB-7046	LumHer2_1
MB-7050	LumHer2_1
MB-7059	LumHer2_1
MB-7062	LumHer2_1
MB-7085	LumHer2_1
MB-7095	LumHer2_1
MB-7101	LumHer2_1
MB-7107	LumHer2_1
MB-7109	LumHer2_1
MB-7115	LumHer2_1
MB-7122	LumHer2_1
MB-7123	LumHer2_1
MB-7130	LumHer2_1
MB-7131	LumHer2_1
MB-7135	LumHer2_1
MB-7138	LumHer2_1
MB-7140	LumHer2_1
MB-7141	LumHer2_1
MB-7143	LumHer2_1
MB-7152	LumHer2_1
MB-7157	LumHer2_1
MB-7163	LumHer2_1
MB-7164	LumHer2_1
MB-7171	LumHer2_1
MB-7172	LumHer2_1
MB-7173	LumHer2_1
MB-7174	LumHer2_1
MB-7197	LumHer2_1
MB-7218	LumHer2_1
MB-7227	LumHer2_1
MB-7229	LumHer2_1
MB-7231	LumHer2_1
MB-7232	LumHer2_1
MB-7233	LumHer2_1
MB-7234	LumHer2_1
MB-7235	LumHer2_1
MB-7236	LumHer2_1
MB-7238	LumHer2_1
MB-7241	LumHer2_1
MB-7243	LumHer2_1
MB-7249	LumHer2_1
MB-7256	LumHer2_1
MB-7263	LumHer2_1
MB-7268	LumHer2_1
MB-7276	LumHer2_1
MB-7279	LumHer2_1
MB-7286	LumHer2_1
MB-7288	LumHer2_1
MB-7298	LumHer2_1
MB-0002	LumHer2_2
MB-0028	LumHer2_2
MB-0035	LumHer2_2
MB-0060	LumHer2_2
MB-0131	LumHer2_2
MB-0143	LumHer2_2
MB-0167	LumHer2_2
MB-0195	LumHer2_2
MB-0218	LumHer2_2
MB-0221	LumHer2_2
MB-0223	LumHer2_2
MB-0232	LumHer2_2
MB-0273	LumHer2_2
MB-0287	LumHer2_2
MB-0313	LumHer2_2
MB-0324	LumHer2_2
MB-0346	LumHer2_2
MB-0368	LumHer2_2
MB-0369	LumHer2_2
MB-0380	LumHer2_2
MB-0385	LumHer2_2
MB-0404	LumHer2_2
MB-0412	LumHer2_2
MB-0434	LumHer2_2
MB-0440	LumHer2_2
MB-0468	LumHer2_2
MB-0471	LumHer2_2
MB-0480	LumHer2_2
MB-0506	LumHer2_2
MB-0514	LumHer2_2
MB-0517	LumHer2_2
MB-0553	LumHer2_2
MB-0559	LumHer2_2
MB-0570	LumHer2_2
MB-0574	LumHer2_2
MB-0583	LumHer2_2
MB-0586	LumHer2_2
MB-0590	LumHer2_2
MB-0591	LumHer2_2
MB-0594	LumHer2_2
MB-0616	LumHer2_2
MB-0666	LumHer2_2
MB-0877	LumHer2_2
MB-0895	LumHer2_2
MB-2634	LumHer2_2
MB-2763	LumHer2_2
MB-2793	LumHer2_2
MB-2844	LumHer2_2
MB-2853	LumHer2_2
MB-2854	LumHer2_2
MB-2984	LumHer2_2
MB-2999	LumHer2_2
MB-3021	LumHer2_2
MB-3031	LumHer2_2
MB-3079	LumHer2_2
MB-3088	LumHer2_2
MB-3361	LumHer2_2
MB-3371	LumHer2_2
MB-3389	LumHer2_2
MB-3450	LumHer2_2
MB-3466	LumHer2_2
MB-3487	LumHer2_2
MB-3525	LumHer2_2
MB-3530	LumHer2_2
MB-3548	LumHer2_2
MB-3838	LumHer2_2
MB-4000	LumHer2_2
MB-4003	LumHer2_2
MB-4008	LumHer2_2
MB-4010	LumHer2_2
MB-4011	LumHer2_2
MB-4012	LumHer2_2
MB-4079	LumHer2_2
MB-4098	LumHer2_2
MB-4126	LumHer2_2
MB-4145	LumHer2_2
MB-4148	LumHer2_2
MB-4212	LumHer2_2
MB-4222	LumHer2_2
MB-4233	LumHer2_2
MB-4234	LumHer2_2
MB-4236	LumHer2_2
MB-4270	LumHer2_2
MB-4282	LumHer2_2
MB-4289	LumHer2_2
MB-4293	LumHer2_2
MB-4317	LumHer2_2
MB-4318	LumHer2_2
MB-4322	LumHer2_2
MB-4324	LumHer2_2
MB-4350	LumHer2_2
MB-4351	LumHer2_2
MB-4354	LumHer2_2
MB-4395	LumHer2_2
MB-4421	LumHer2_2
MB-4434	LumHer2_2
MB-4442	LumHer2_2
MB-4557	LumHer2_2
MB-4591	LumHer2_2
MB-4599	LumHer2_2
MB-4634	LumHer2_2
MB-4643	LumHer2_2
MB-4655	LumHer2_2
MB-4669	LumHer2_2
MB-4671	LumHer2_2
MB-4672	LumHer2_2
MB-4685	LumHer2_2
MB-4691	LumHer2_2
MB-4706	LumHer2_2
MB-4710	LumHer2_2
MB-4741	LumHer2_2
MB-4742	LumHer2_2
MB-4746	LumHer2_2
MB-4749	LumHer2_2
MB-4752	LumHer2_2
MB-4762	LumHer2_2
MB-4785	LumHer2_2
MB-4820	LumHer2_2
MB-4825	LumHer2_2
MB-4827	LumHer2_2
MB-4834	LumHer2_2
MB-4838	LumHer2_2
MB-4849	LumHer2_2
MB-4855	LumHer2_2
MB-4894	LumHer2_2
MB-4929	LumHer2_2
MB-4949	LumHer2_2
MB-4957	LumHer2_2
MB-4961	LumHer2_2
MB-4991	LumHer2_2
MB-5008	LumHer2_2
MB-5033	LumHer2_2
MB-5039	LumHer2_2
MB-5040	LumHer2_2
MB-5043	LumHer2_2
MB-5062	LumHer2_2
MB-5084	LumHer2_2
MB-5101	LumHer2_2
MB-5116	LumHer2_2
MB-5144	LumHer2_2
MB-5174	LumHer2_2
MB-5183	LumHer2_2
MB-5196	LumHer2_2
MB-5221	LumHer2_2
MB-5227	LumHer2_2
MB-5244	LumHer2_2
MB-5253	LumHer2_2
MB-5256	LumHer2_2
MB-5260	LumHer2_2
MB-5266	LumHer2_2
MB-5271	LumHer2_2
MB-5273	LumHer2_2
MB-5275	LumHer2_2
MB-5279	LumHer2_2
MB-5284	LumHer2_2
MB-5291	LumHer2_2
MB-5300	LumHer2_2
MB-5330	LumHer2_2
MB-5331	LumHer2_2
MB-5334	LumHer2_2
MB-5341	LumHer2_2
MB-5360	LumHer2_2
MB-5361	LumHer2_2
MB-5396	LumHer2_2
MB-5401	LumHer2_2
MB-5406	LumHer2_2
MB-5411	LumHer2_2
MB-5422	LumHer2_2
MB-5424	LumHer2_2
MB-5432	LumHer2_2
MB-5433	LumHer2_2
MB-5435	LumHer2_2
MB-5441	LumHer2_2
MB-5463	LumHer2_2
MB-5470	LumHer2_2
MB-5472	LumHer2_2
MB-5493	LumHer2_2
MB-5497	LumHer2_2
MB-5510	LumHer2_2
MB-5511	LumHer2_2
MB-5513	LumHer2_2
MB-5519	LumHer2_2
MB-5556	LumHer2_2
MB-5575	LumHer2_2
MB-5592	LumHer2_2
MB-5604	LumHer2_2
MB-5636	LumHer2_2
MB-5646	LumHer2_2
MB-5647	LumHer2_2
MB-6001	LumHer2_2
MB-6011	LumHer2_2
MB-6018	LumHer2_2
MB-6026	LumHer2_2
MB-6030	LumHer2_2
MB-6039	LumHer2_2
MB-6044	LumHer2_2
MB-6049	LumHer2_2
MB-6079	LumHer2_2
MB-6097	LumHer2_2
MB-6114	LumHer2_2
MB-6124	LumHer2_2
MB-6149	LumHer2_2
MB-6217	LumHer2_2
MB-6238	LumHer2_2
MB-6246	LumHer2_2
MB-6263	LumHer2_2
MB-6273	LumHer2_2
MB-6288	LumHer2_2
MB-6297	LumHer2_2
MB-6302	LumHer2_2
MB-6306	LumHer2_2
MB-6308	LumHer2_2
MB-6327	LumHer2_2
MB-6329	LumHer2_2
MB-6330	LumHer2_2
MB-6334	LumHer2_2
MB-6344	LumHer2_2
MB-7000	LumHer2_2
MB-7015	LumHer2_2
MB-7024	LumHer2_2
MB-7057	LumHer2_2
MB-7065	LumHer2_2
MB-7072	LumHer2_2
MB-7083	LumHer2_2
MB-7088	LumHer2_2
MB-7116	LumHer2_2
MB-7144	LumHer2_2
MB-7147	LumHer2_2
MB-7149	LumHer2_2
MB-7153	LumHer2_2
MB-7170	LumHer2_2
MB-7181	LumHer2_2
MB-7182	LumHer2_2
MB-7186	LumHer2_2
MB-7193	LumHer2_2
MB-7194	LumHer2_2
MB-7196	LumHer2_2
MB-7199	LumHer2_2
MB-7251	LumHer2_2
MB-7253	LumHer2_2
MB-7262	LumHer2_2
MB-7266	LumHer2_2
MB-7280	LumHer2_2
MB-7283	LumHer2_2
MB-7287	LumHer2_2
MB-7296	LumHer2_2
MB-7297	LumHer2_2
MB-0010	LumHer2_3
MB-0046	LumHer2_3
MB-0066	LumHer2_3
MB-0068	LumHer2_3
MB-0102	LumHer2_3
MB-0107	LumHer2_3
MB-0109	LumHer2_3
MB-0119	LumHer2_3
MB-0121	LumHer2_3
MB-0122	LumHer2_3
MB-0123	LumHer2_3
MB-0126	LumHer2_3
MB-0135	LumHer2_3
MB-0146	LumHer2_3
MB-0162	LumHer2_3
MB-0172	LumHer2_3
MB-0175	LumHer2_3
MB-0178	LumHer2_3
MB-0180	LumHer2_3
MB-0188	LumHer2_3
MB-0202	LumHer2_3
MB-0207	LumHer2_3
MB-0229	LumHer2_3
MB-0245	LumHer2_3
MB-0253	LumHer2_3
MB-0257	LumHer2_3
MB-0268	LumHer2_3
MB-0304	LumHer2_3
MB-0306	LumHer2_3
MB-0312	LumHer2_3
MB-0319	LumHer2_3
MB-0321	LumHer2_3
MB-0322	LumHer2_3
MB-0349	LumHer2_3
MB-0353	LumHer2_3
MB-0360	LumHer2_3
MB-0363	LumHer2_3
MB-0373	LumHer2_3
MB-0384	LumHer2_3
MB-0417	LumHer2_3
MB-0422	LumHer2_3
MB-0429	LumHer2_3
MB-0454	LumHer2_3
MB-0469	LumHer2_3
MB-0474	LumHer2_3
MB-0483	LumHer2_3
MB-0485	LumHer2_3
MB-0497	LumHer2_3
MB-0529	LumHer2_3
MB-0535	LumHer2_3
MB-0541	LumHer2_3
MB-0584	LumHer2_3
MB-0603	LumHer2_3
MB-0609	LumHer2_3
MB-0626	LumHer2_3
MB-0882	LumHer2_3
MB-0884	LumHer2_3
MB-0897	LumHer2_3
MB-2712	LumHer2_3
MB-2721	LumHer2_3
MB-2747	LumHer2_3
MB-2760	LumHer2_3
MB-2781	LumHer2_3
MB-2790	LumHer2_3
MB-2791	LumHer2_3
MB-2797	LumHer2_3
MB-2801	LumHer2_3
MB-2814	LumHer2_3
MB-2819	LumHer2_3
MB-2835	LumHer2_3
MB-2932	LumHer2_3
MB-2933	LumHer2_3
MB-2952	LumHer2_3
MB-2996	LumHer2_3
MB-3007	LumHer2_3
MB-3050	LumHer2_3
MB-3060	LumHer2_3
MB-3171	LumHer2_3
MB-3181	LumHer2_3
MB-3300	LumHer2_3
MB-3351	LumHer2_3
MB-3388	LumHer2_3
MB-3417	LumHer2_3
MB-3430	LumHer2_3
MB-3436	LumHer2_3
MB-3437	LumHer2_3
MB-3462	LumHer2_3
MB-3492	LumHer2_3
MB-3510	LumHer2_3
MB-3576	LumHer2_3
MB-3600	LumHer2_3
MB-3711	LumHer2_3
MB-3797	LumHer2_3
MB-3824	LumHer2_3
MB-4001	LumHer2_3
MB-4004	LumHer2_3
MB-4017	LumHer2_3
MB-4046	LumHer2_3
MB-4091	LumHer2_3
MB-4119	LumHer2_3
MB-4120	LumHer2_3
MB-4139	LumHer2_3
MB-4141	LumHer2_3
MB-4171	LumHer2_3
MB-4173	LumHer2_3
MB-4189	LumHer2_3
MB-4224	LumHer2_3
MB-4230	LumHer2_3
MB-4250	LumHer2_3
MB-4266	LumHer2_3
MB-4274	LumHer2_3
MB-4278	LumHer2_3
MB-4292	LumHer2_3
MB-4306	LumHer2_3
MB-4310	LumHer2_3
MB-4313	LumHer2_3
MB-4323	LumHer2_3
MB-4328	LumHer2_3
MB-4329	LumHer2_3
MB-4339	LumHer2_3
MB-4343	LumHer2_3
MB-4353	LumHer2_3
MB-4357	LumHer2_3
MB-4362	LumHer2_3
MB-4368	LumHer2_3
MB-4374	LumHer2_3
MB-4375	LumHer2_3
MB-4381	LumHer2_3
MB-4390	LumHer2_3
MB-4418	LumHer2_3
MB-4578	LumHer2_3
MB-4598	LumHer2_3
MB-4602	LumHer2_3
MB-4607	LumHer2_3
MB-4616	LumHer2_3
MB-4618	LumHer2_3
MB-4630	LumHer2_3
MB-4633	LumHer2_3
MB-4641	LumHer2_3
MB-4642	LumHer2_3
MB-4649	LumHer2_3
MB-4651	LumHer2_3
MB-4654	LumHer2_3
MB-4661	LumHer2_3
MB-4665	LumHer2_3
MB-4666	LumHer2_3
MB-4670	LumHer2_3
MB-4675	LumHer2_3
MB-4681	LumHer2_3
MB-4682	LumHer2_3
MB-4698	LumHer2_3
MB-4709	LumHer2_3
MB-4716	LumHer2_3
MB-4721	LumHer2_3
MB-4722	LumHer2_3
MB-4730	LumHer2_3
MB-4737	LumHer2_3
MB-4767	LumHer2_3
MB-4787	LumHer2_3
MB-4790	LumHer2_3
MB-4791	LumHer2_3
MB-4794	LumHer2_3
MB-4801	LumHer2_3
MB-4805	LumHer2_3
MB-4806	LumHer2_3
MB-4829	LumHer2_3
MB-4832	LumHer2_3
MB-4846	LumHer2_3
MB-4860	LumHer2_3
MB-4866	LumHer2_3
MB-4873	LumHer2_3
MB-4898	LumHer2_3
MB-4899	LumHer2_3
MB-4906	LumHer2_3
MB-4908	LumHer2_3
MB-4934	LumHer2_3
MB-4944	LumHer2_3
MB-4965	LumHer2_3
MB-4969	LumHer2_3
MB-4970	LumHer2_3
MB-4998	LumHer2_3
MB-5001	LumHer2_3
MB-5035	LumHer2_3
MB-5044	LumHer2_3
MB-5048	LumHer2_3
MB-5050	LumHer2_3
MB-5053	LumHer2_3
MB-5066	LumHer2_3
MB-5086	LumHer2_3
MB-5088	LumHer2_3
MB-5105	LumHer2_3
MB-5107	LumHer2_3
MB-5121	LumHer2_3
MB-5122	LumHer2_3
MB-5124	LumHer2_3
MB-5127	LumHer2_3
MB-5130	LumHer2_3
MB-5139	LumHer2_3
MB-5150	LumHer2_3
MB-5152	LumHer2_3
MB-5160	LumHer2_3
MB-5179	LumHer2_3
MB-5186	LumHer2_3
MB-5206	LumHer2_3
MB-5211	LumHer2_3
MB-5218	LumHer2_3
MB-5233	LumHer2_3
MB-5239	LumHer2_3
MB-5287	LumHer2_3
MB-5288	LumHer2_3
MB-5290	LumHer2_3
MB-5293	LumHer2_3
MB-5317	LumHer2_3
MB-5322	LumHer2_3
MB-5332	LumHer2_3
MB-5347	LumHer2_3
MB-5365	LumHer2_3
MB-5377	LumHer2_3
MB-5382	LumHer2_3
MB-5386	LumHer2_3
MB-5388	LumHer2_3
MB-5389	LumHer2_3
MB-5393	LumHer2_3
MB-5398	LumHer2_3
MB-5399	LumHer2_3
MB-5402	LumHer2_3
MB-5410	LumHer2_3
MB-5425	LumHer2_3
MB-5429	LumHer2_3
MB-5434	LumHer2_3
MB-5451	LumHer2_3
MB-5452	LumHer2_3
MB-5455	LumHer2_3
MB-5473	LumHer2_3
MB-5475	LumHer2_3
MB-5477	LumHer2_3
MB-5484	LumHer2_3
MB-5485	LumHer2_3
MB-5486	LumHer2_3
MB-5502	LumHer2_3
MB-5505	LumHer2_3
MB-5518	LumHer2_3
MB-5532	LumHer2_3
MB-5540	LumHer2_3
MB-5553	LumHer2_3
MB-5562	LumHer2_3
MB-5567	LumHer2_3
MB-5571	LumHer2_3
MB-5589	LumHer2_3
MB-5590	LumHer2_3
MB-5597	LumHer2_3
MB-5617	LumHer2_3
MB-5623	LumHer2_3
MB-5628	LumHer2_3
MB-5629	LumHer2_3
MB-5641	LumHer2_3
MB-5645	LumHer2_3
MB-5654	LumHer2_3
MB-6007	LumHer2_3
MB-6012	LumHer2_3
MB-6022	LumHer2_3
MB-6023	LumHer2_3
MB-6053	LumHer2_3
MB-6071	LumHer2_3
MB-6075	LumHer2_3
MB-6077	LumHer2_3
MB-6080	LumHer2_3
MB-6135	LumHer2_3
MB-6146	LumHer2_3
MB-6154	LumHer2_3
MB-6171	LumHer2_3
MB-6179	LumHer2_3
MB-6184	LumHer2_3
MB-6189	LumHer2_3
MB-6207	LumHer2_3
MB-6214	LumHer2_3
MB-6218	LumHer2_3
MB-6226	LumHer2_3
MB-6231	LumHer2_3
MB-6254	LumHer2_3
MB-6271	LumHer2_3
MB-6281	LumHer2_3
MB-6286	LumHer2_3
MB-6317	LumHer2_3
MB-7001	LumHer2_3
MB-7006	LumHer2_3
MB-7010	LumHer2_3
MB-7013	LumHer2_3
MB-7032	LumHer2_3
MB-7048	LumHer2_3
MB-7053	LumHer2_3
MB-7056	LumHer2_3
MB-7058	LumHer2_3
MB-7060	LumHer2_3
MB-7075	LumHer2_3
MB-7076	LumHer2_3
MB-7080	LumHer2_3
MB-7082	LumHer2_3
MB-7086	LumHer2_3
MB-7091	LumHer2_3
MB-7092	LumHer2_3
MB-7094	LumHer2_3
MB-7097	LumHer2_3
MB-7099	LumHer2_3
MB-7100	LumHer2_3
MB-7102	LumHer2_3
MB-7118	LumHer2_3
MB-7124	LumHer2_3
MB-7132	LumHer2_3
MB-7137	LumHer2_3
MB-7142	LumHer2_3
MB-7150	LumHer2_3
MB-7161	LumHer2_3
MB-7162	LumHer2_3
MB-7167	LumHer2_3
MB-7176	LumHer2_3
MB-7185	LumHer2_3
MB-7189	LumHer2_3
MB-7195	LumHer2_3
MB-7200	LumHer2_3
MB-7216	LumHer2_3
MB-7219	LumHer2_3
MB-7220	LumHer2_3
MB-7226	LumHer2_3
MB-7230	LumHer2_3
MB-7254	LumHer2_3
MB-7277	LumHer2_3
MB-7278	LumHer2_3
MB-7284	LumHer2_3
MB-7294	LumHer2_3
MB-0005	CL
MB-0014	CL
MB-0022	CL
MB-0036	CL
MB-0048	CL
MB-0053	CL
MB-0054	CL
MB-0056	CL
MB-0064	CL
MB-0081	CL
MB-0083	CL
MB-0093	CL
MB-0108	CL
MB-0111	CL
MB-0116	CL
MB-0117	CL
MB-0120	CL
MB-0124	CL
MB-0127	CL
MB-0128	CL
MB-0130	CL
MB-0134	CL
MB-0136	CL
MB-0138	CL
MB-0145	CL
MB-0154	CL
MB-0155	CL
MB-0165	CL
MB-0166	CL
MB-0168	CL
MB-0170	CL
MB-0171	CL
MB-0174	CL
MB-0179	CL
MB-0181	CL
MB-0189	CL
MB-0192	CL
MB-0194	CL
MB-0197	CL
MB-0198	CL
MB-0203	CL
MB-0204	CL
MB-0205	CL
MB-0209	CL
MB-0211	CL
MB-0215	CL
MB-0220	CL
MB-0222	CL
MB-0224	CL
MB-0227	CL
MB-0233	CL
MB-0236	CL
MB-0239	CL
MB-0241	CL
MB-0242	CL
MB-0243	CL
MB-0247	CL
MB-0256	CL
MB-0260	CL
MB-0262	CL
MB-0263	CL
MB-0264	CL
MB-0265	CL
MB-0266	CL
MB-0269	CL
MB-0275	CL
MB-0279	CL
MB-0282	CL
MB-0285	CL
MB-0286	CL
MB-0289	CL
MB-0290	CL
MB-0291	CL
MB-0293	CL
MB-0294	CL
MB-0301	CL
MB-0302	CL
MB-0305	CL
MB-0307	CL
MB-0308	CL
MB-0310	CL
MB-0311	CL
MB-0315	CL
MB-0317	CL
MB-0320	CL
MB-0325	CL
MB-0342	CL
MB-0354	CL
MB-0358	CL
MB-0359	CL
MB-0364	CL
MB-0365	CL
MB-0367	CL
MB-0371	CL
MB-0374	CL
MB-0377	CL
MB-0379	CL
MB-0382	CL
MB-0383	CL
MB-0386	CL
MB-0388	CL
MB-0389	CL
MB-0391	CL
MB-0392	CL
MB-0398	CL
MB-0399	CL
MB-0402	CL
MB-0410	CL
MB-0411	CL
MB-0413	CL
MB-0419	CL
MB-0421	CL
MB-0424	CL
MB-0425	CL
MB-0426	CL
MB-0431	CL
MB-0442	CL
MB-0443	CL
MB-0444	CL
MB-0452	CL
MB-0458	CL
MB-0459	CL
MB-0460	CL
MB-0462	CL
MB-0463	CL
MB-0470	CL
MB-0475	CL
MB-0476	CL
MB-0478	CL
MB-0488	CL
MB-0489	CL
MB-0490	CL
MB-0491	CL
MB-0495	CL
MB-0501	CL
MB-0502	CL
MB-0504	CL
MB-0505	CL
MB-0507	CL
MB-0508	CL
MB-0509	CL
MB-0511	CL
MB-0512	CL
MB-0521	CL
MB-0527	CL
MB-0531	CL
MB-0536	CL
MB-0537	CL
MB-0540	CL
MB-0545	CL
MB-0550	CL
MB-0552	CL
MB-0554	CL
MB-0569	CL
MB-0571	CL
MB-0573	CL
MB-0575	CL
MB-0576	CL
MB-0579	CL
MB-0580	CL
MB-0585	CL
MB-0596	CL
MB-0599	CL
MB-0601	CL
MB-0605	CL
MB-0607	CL
MB-0610	CL
MB-0613	CL
MB-0614	CL
MB-0617	CL
MB-0618	CL
MB-0623	CL
MB-0624	CL
MB-0627	CL
MB-0632	CL
MB-0634	CL
MB-0636	CL
MB-0637	CL
MB-0638	CL
MB-0640	CL
MB-0641	CL
MB-0644	CL
MB-0649	CL
MB-0650	CL
MB-0657	CL
MB-0891	CL
MB-0893	CL
MB-0899	CL
MB-0904	CL
MB-2513	CL
MB-2536	CL
MB-2564	CL
MB-2617	CL
MB-2624	CL
MB-2626	CL
MB-2642	CL
MB-2643	CL
MB-2645	CL
MB-2669	CL
MB-2686	CL
MB-2708	CL
MB-2711	CL
MB-2724	CL
MB-2725	CL
MB-2728	CL
MB-2735	CL
MB-2749	CL
MB-2764	CL
MB-2765	CL
MB-2767	CL
MB-2769	CL
MB-2772	CL
MB-2774	CL
MB-2778	CL
MB-2786	CL
MB-2792	CL
MB-2795	CL
MB-2796	CL
MB-2820	CL
MB-2821	CL
MB-2823	CL
MB-2838	CL
MB-2840	CL
MB-2843	CL
MB-2845	CL
MB-2848	CL
MB-2851	CL
MB-2863	CL
MB-2867	CL
MB-2896	CL
MB-2900	CL
MB-2916	CL
MB-2931	CL
MB-2939	CL
MB-2947	CL
MB-2951	CL
MB-2953	CL
MB-2960	CL
MB-2963	CL
MB-2966	CL
MB-2969	CL
MB-2970	CL
MB-2971	CL
MB-2977	CL
MB-2994	CL
MB-3005	CL
MB-3006	CL
MB-3013	CL
MB-3026	CL
MB-3028	CL
MB-3032	CL
MB-3049	CL
MB-3064	CL
MB-3085	CL
MB-3105	CL
MB-3110	CL
MB-3222	CL
MB-3228	CL
MB-3235	CL
MB-3252	CL
MB-3253	CL
MB-3254	CL
MB-3266	CL
MB-3275	CL
MB-3298	CL
MB-3301	CL
MB-3303	CL
MB-3341	CL
MB-3360	CL
MB-3365	CL
MB-3378	CL
MB-3379	CL
MB-3381	CL
MB-3382	CL
MB-3403	CL
MB-3412	CL
MB-3429	CL
MB-3452	CL
MB-3459	CL
MB-3479	CL
MB-3490	CL
MB-3556	CL
MB-3614	CL
MB-3707	CL
MB-3748	CL
MB-3754	CL
MB-3842	CL
MB-3850	CL
MB-3852	CL
MB-3854	CL
MB-3865	CL
MB-3871	CL
MB-3874	CL
MB-4005	CL
MB-4033	CL
MB-4059	CL
MB-4154	CL
MB-4213	CL
MB-4283	CL
MB-4342	CL
MB-4529	CL
MB-4687	CL
MB-4695	CL
MB-4697	CL
MB-4702	CL
MB-4718	CL
MB-4739	CL
MB-4760	CL
MB-4764	CL
MB-4778	CL
MB-4779	CL
MB-4822	CL
MB-4836	CL
MB-4839	CL
MB-4843	CL
MB-4862	CL
MB-4870	CL
MB-4876	CL
MB-4882	CL
MB-4883	CL
MB-4887	CL
MB-4900	CL
MB-4904	CL
MB-4931	CL
MB-4933	CL
MB-4937	CL
MB-4941	CL
MB-4952	CL
MB-4959	CL
MB-4966	CL
MB-4967	CL
MB-4981	CL
MB-5004	CL
MB-5017	CL
MB-5027	CL
MB-5041	CL
MB-5052	CL
MB-5059	CL
MB-5061	CL
MB-5073	CL
MB-5081	CL
MB-5092	CL
MB-5093	CL
MB-5123	CL
MB-5134	CL
MB-5143	CL
MB-5147	CL
MB-5148	CL
MB-5155	CL
MB-5161	CL
MB-5162	CL
MB-5163	CL
MB-5169	CL
MB-5171	CL
MB-5175	CL
MB-5176	CL
MB-5177	CL
MB-5184	CL
MB-5185	CL
MB-5191	CL
MB-5224	CL
MB-5226	CL
MB-5243	CL
MB-5261	CL
MB-5264	CL
MB-5267	CL
MB-5268	CL
MB-5272	CL
MB-5278	CL
MB-5281	CL
MB-5296	CL
MB-5311	CL
MB-5324	CL
MB-5326	CL
MB-5329	CL
MB-5338	CL
MB-5345	CL
MB-5350	CL
MB-5364	CL
MB-5368	CL
MB-5373	CL
MB-5381	CL
MB-5383	CL
MB-5392	CL
MB-5405	CL
MB-5408	CL
MB-5412	CL
MB-5417	CL
MB-5447	CL
MB-5454	CL
MB-5457	CL
MB-5481	CL
MB-5489	CL
MB-5495	CL
MB-5499	CL
MB-5520	CL
MB-5521	CL
MB-5530	CL
MB-5534	CL
MB-5541	CL
MB-5543	CL
MB-5576	CL
MB-5579	CL
MB-5582	CL
MB-5583	CL
MB-5588	CL
MB-5599	CL
MB-5601	CL
MB-5603	CL
MB-5613	CL
MB-5614	CL
MB-5622	CL
MB-5632	CL
MB-5633	CL
MB-5635	CL
MB-6006	CL
MB-6010	CL
MB-6014	CL
MB-6021	CL
MB-6024	CL
MB-6042	CL
MB-6050	CL
MB-6051	CL
MB-6059	CL
MB-6060	CL
MB-6092	CL
MB-6118	CL
MB-6125	CL
MB-6138	CL
MB-6147	CL
MB-6150	CL
MB-6157	CL
MB-6160	CL
MB-6164	CL
MB-6168	CL
MB-6185	CL
MB-6190	CL
MB-6192	CL
MB-6194	CL
MB-6195	CL
MB-6200	CL
MB-6204	CL
MB-6211	CL
MB-6212	CL
MB-6225	CL
MB-6229	CL
MB-6233	CL
MB-6239	CL
MB-6257	CL
MB-6287	CL
MB-6300	CL
MB-6312	CL
MB-6319	CL
MB-6322	CL
MB-6358	CL
MB-6359	CL
MB-7002	CL
MB-7003	CL
MB-7004	CL
MB-7005	CL
MB-7008	CL
MB-7011	CL
MB-7018	CL
MB-7019	CL
MB-7025	CL
MB-7026	CL
MB-7029	CL
MB-7039	CL
MB-7040	CL
MB-7042	CL
MB-7043	CL
MB-7044	CL
MB-7051	CL
MB-7061	CL
MB-7063	CL
MB-7068	CL
MB-7069	CL
MB-7070	CL
MB-7074	CL
MB-7077	CL
MB-7078	CL
MB-7079	CL
MB-7093	CL
MB-7096	CL
MB-7104	CL
MB-7106	CL
MB-7112	CL
MB-7113	CL
MB-7128	CL
MB-7133	CL
MB-7215	CL
MB-7217	CL
MB-7228	CL
MB-7237	CL
MB-7244	CL
MB-7264	CL
MB-7275	CL
MB-7285	CL
MB-7291	CL
MB-7292	CL
MB-7293	CL
MB-7295	CL
MB-7299	CL
MB-0000	BS/INF
MB-0045	BS/INF
MB-0050	BS/INF
MB-0062	BS/INF
MB-0079	BS/INF
MB-0100	BS/INF
MB-0106	BS/INF
MB-0115	BS/INF
MB-0129	BS/INF
MB-0133	BS/INF
MB-0139	BS/INF
MB-0148	BS/INF
MB-0149	BS/INF
MB-0150	BS/INF
MB-0152	BS/INF
MB-0157	BS/INF
MB-0163	BS/INF
MB-0164	BS/INF
MB-0191	BS/INF
MB-0200	BS/INF
MB-0201	BS/INF
MB-0206	BS/INF
MB-0214	BS/INF
MB-0228	BS/INF
MB-0238	BS/INF
MB-0249	BS/INF
MB-0259	BS/INF
MB-0278	BS/INF
MB-0284	BS/INF
MB-0292	BS/INF
MB-0303	BS/INF
MB-0316	BS/INF
MB-0318	BS/INF
MB-0340	BS/INF
MB-0341	BS/INF
MB-0344	BS/INF
MB-0350	BS/INF
MB-0352	BS/INF
MB-0361	BS/INF
MB-0372	BS/INF
MB-0375	BS/INF
MB-0378	BS/INF
MB-0381	BS/INF
MB-0393	BS/INF
MB-0396	BS/INF
MB-0397	BS/INF
MB-0400	BS/INF
MB-0401	BS/INF
MB-0414	BS/INF
MB-0420	BS/INF
MB-0436	BS/INF
MB-0445	BS/INF
MB-0446	BS/INF
MB-0451	BS/INF
MB-0453	BS/INF
MB-0455	BS/INF
MB-0465	BS/INF
MB-0467	BS/INF
MB-0479	BS/INF
MB-0481	BS/INF
MB-0482	BS/INF
MB-0487	BS/INF
MB-0494	BS/INF
MB-0496	BS/INF
MB-0500	BS/INF
MB-0503	BS/INF
MB-0510	BS/INF
MB-0516	BS/INF
MB-0519	BS/INF
MB-0524	BS/INF
MB-0525	BS/INF
MB-0528	BS/INF
MB-0532	BS/INF
MB-0534	BS/INF
MB-0538	BS/INF
MB-0542	BS/INF
MB-0551	BS/INF
MB-0558	BS/INF
MB-0578	BS/INF
MB-0581	BS/INF
MB-0582	BS/INF
MB-0588	BS/INF
MB-0593	BS/INF
MB-0597	BS/INF
MB-0598	BS/INF
MB-0608	BS/INF
MB-0611	BS/INF
MB-0615	BS/INF
MB-0620	BS/INF
MB-0621	BS/INF
MB-0628	BS/INF
MB-0639	BS/INF
MB-0643	BS/INF
MB-0655	BS/INF
MB-0656	BS/INF
MB-0658	BS/INF
MB-0659	BS/INF
MB-0660	BS/INF
MB-0662	BS/INF
MB-0663	BS/INF
MB-0664	BS/INF
MB-0869	BS/INF
MB-0874	BS/INF
MB-0901	BS/INF
MB-0906	BS/INF
MB-2517	BS/INF
MB-2556	BS/INF
MB-2616	BS/INF
MB-2632	BS/INF
MB-2718	BS/INF
MB-2742	BS/INF
MB-2744	BS/INF
MB-2753	BS/INF
MB-2754	BS/INF
MB-2758	BS/INF
MB-2771	BS/INF
MB-2815	BS/INF
MB-2827	BS/INF
MB-2833	BS/INF
MB-2834	BS/INF
MB-2842	BS/INF
MB-2846	BS/INF
MB-2849	BS/INF
MB-2850	BS/INF
MB-2857	BS/INF
MB-2895	BS/INF
MB-2904	BS/INF
MB-2912	BS/INF
MB-2917	BS/INF
MB-2922	BS/INF
MB-2929	BS/INF
MB-2957	BS/INF
MB-2993	BS/INF
MB-3001	BS/INF
MB-3014	BS/INF
MB-3035	BS/INF
MB-3046	BS/INF
MB-3057	BS/INF
MB-3058	BS/INF
MB-3062	BS/INF
MB-3063	BS/INF
MB-3067	BS/INF
MB-3123	BS/INF
MB-3153	BS/INF
MB-3165	BS/INF
MB-3211	BS/INF
MB-3218	BS/INF
MB-3271	BS/INF
MB-3277	BS/INF
MB-3292	BS/INF
MB-3295	BS/INF
MB-3297	BS/INF
MB-3329	BS/INF
MB-3355	BS/INF
MB-3363	BS/INF
MB-3367	BS/INF
MB-3383	BS/INF
MB-3395	BS/INF
MB-3396	BS/INF
MB-3453	BS/INF
MB-3467	BS/INF
MB-3470	BS/INF
MB-3476	BS/INF
MB-3497	BS/INF
MB-3500	BS/INF
MB-3502	BS/INF
MB-3536	BS/INF
MB-3545	BS/INF
MB-3567	BS/INF
MB-3582	BS/INF
MB-3606	BS/INF
MB-3702	BS/INF
MB-3706	BS/INF
MB-3752	BS/INF
MB-3866	BS/INF
MB-4015	BS/INF
MB-4024	BS/INF
MB-4146	BS/INF
MB-4235	BS/INF
MB-4254	BS/INF
MB-4303	BS/INF
MB-4332	BS/INF
MB-4341	BS/INF
MB-4360	BS/INF
MB-4407	BS/INF
MB-4408	BS/INF
MB-4416	BS/INF
MB-4417	BS/INF
MB-4484	BS/INF
MB-4548	BS/INF
MB-4601	BS/INF
MB-4621	BS/INF
MB-4622	BS/INF
MB-4640	BS/INF
MB-4660	BS/INF
MB-4663	BS/INF
MB-4667	BS/INF
MB-4679	BS/INF
MB-4686	BS/INF
MB-4694	BS/INF
MB-4696	BS/INF
MB-4704	BS/INF
MB-4705	BS/INF
MB-4707	BS/INF
MB-4711	BS/INF
MB-4714	BS/INF
MB-4715	BS/INF
MB-4717	BS/INF
MB-4724	BS/INF
MB-4732	BS/INF
MB-4733	BS/INF
MB-4738	BS/INF
MB-4743	BS/INF
MB-4745	BS/INF
MB-4757	BS/INF
MB-4758	BS/INF
MB-4769	BS/INF
MB-4770	BS/INF
MB-4782	BS/INF
MB-4784	BS/INF
MB-4792	BS/INF
MB-4793	BS/INF
MB-4809	BS/INF
MB-4814	BS/INF
MB-4859	BS/INF
MB-4865	BS/INF
MB-4867	BS/INF
MB-4871	BS/INF
MB-4879	BS/INF
MB-4880	BS/INF
MB-4881	BS/INF
MB-4886	BS/INF
MB-4888	BS/INF
MB-4893	BS/INF
MB-4896	BS/INF
MB-4897	BS/INF
MB-4911	BS/INF
MB-4935	BS/INF
MB-4938	BS/INF
MB-4942	BS/INF
MB-4945	BS/INF
MB-4974	BS/INF
MB-4982	BS/INF
MB-4986	BS/INF
MB-4993	BS/INF
MB-5019	BS/INF
MB-5045	BS/INF
MB-5054	BS/INF
MB-5057	BS/INF
MB-5058	BS/INF
MB-5063	BS/INF
MB-5065	BS/INF
MB-5070	BS/INF
MB-5072	BS/INF
MB-5100	BS/INF
MB-5102	BS/INF
MB-5114	BS/INF
MB-5115	BS/INF
MB-5119	BS/INF
MB-5126	BS/INF
MB-5135	BS/INF
MB-5138	BS/INF
MB-5145	BS/INF
MB-5154	BS/INF
MB-5157	BS/INF
MB-5164	BS/INF
MB-5173	BS/INF
MB-5188	BS/INF
MB-5190	BS/INF
MB-5199	BS/INF
MB-5205	BS/INF
MB-5208	BS/INF
MB-5209	BS/INF
MB-5213	BS/INF
MB-5214	BS/INF
MB-5222	BS/INF
MB-5223	BS/INF
MB-5225	BS/INF
MB-5229	BS/INF
MB-5232	BS/INF
MB-5235	BS/INF
MB-5236	BS/INF
MB-5238	BS/INF
MB-5258	BS/INF
MB-5259	BS/INF
MB-5277	BS/INF
MB-5294	BS/INF
MB-5295	BS/INF
MB-5298	BS/INF
MB-5299	BS/INF
MB-5308	BS/INF
MB-5312	BS/INF
MB-5313	BS/INF
MB-5315	BS/INF
MB-5323	BS/INF
MB-5327	BS/INF
MB-5335	BS/INF
MB-5346	BS/INF
MB-5348	BS/INF
MB-5351	BS/INF
MB-5378	BS/INF
MB-5390	BS/INF
MB-5407	BS/INF
MB-5409	BS/INF
MB-5420	BS/INF
MB-5421	BS/INF
MB-5426	BS/INF
MB-5427	BS/INF
MB-5428	BS/INF
MB-5431	BS/INF
MB-5440	BS/INF
MB-5442	BS/INF
MB-5446	BS/INF
MB-5450	BS/INF
MB-5453	BS/INF
MB-5458	BS/INF
MB-5465	BS/INF
MB-5468	BS/INF
MB-5471	BS/INF
MB-5474	BS/INF
MB-5482	BS/INF
MB-5526	BS/INF
MB-5527	BS/INF
MB-5529	BS/INF
MB-5531	BS/INF
MB-5533	BS/INF
MB-5535	BS/INF
MB-5547	BS/INF
MB-5548	BS/INF
MB-5549	BS/INF
MB-5551	BS/INF
MB-5552	BS/INF
MB-5558	BS/INF
MB-5559	BS/INF
MB-5560	BS/INF
MB-5565	BS/INF
MB-5566	BS/INF
MB-5572	BS/INF
MB-5584	BS/INF
MB-5602	BS/INF
MB-5616	BS/INF
MB-5624	BS/INF
MB-5634	BS/INF
MB-5638	BS/INF
MB-5651	BS/INF
MB-5652	BS/INF
MB-5655	BS/INF
MB-5656	BS/INF
MB-6019	BS/INF
MB-6036	BS/INF
MB-6052	BS/INF
MB-6055	BS/INF
MB-6058	BS/INF
MB-6062	BS/INF
MB-6063	BS/INF
MB-6068	BS/INF
MB-6085	BS/INF
MB-6098	BS/INF
MB-6101	BS/INF
MB-6108	BS/INF
MB-6113	BS/INF
MB-6122	BS/INF
MB-6143	BS/INF
MB-6144	BS/INF
MB-6152	BS/INF
MB-6169	BS/INF
MB-6178	BS/INF
MB-6187	BS/INF
MB-6188	BS/INF
MB-6223	BS/INF
MB-6224	BS/INF
MB-6228	BS/INF
MB-6234	BS/INF
MB-6237	BS/INF
MB-6242	BS/INF
MB-6245	BS/INF
MB-6248	BS/INF
MB-6251	BS/INF
MB-6272	BS/INF
MB-6280	BS/INF
MB-6305	BS/INF
MB-6318	BS/INF
MB-6336	BS/INF
MB-6337	BS/INF
MB-7007	BS/INF
MB-7009	BS/INF
MB-7012	BS/INF
MB-7014	BS/INF
MB-7017	BS/INF
MB-7020	BS/INF
MB-7023	BS/INF
MB-7027	BS/INF
MB-7030	BS/INF
MB-7031	BS/INF
MB-7036	BS/INF
MB-7038	BS/INF
MB-7045	BS/INF
MB-7049	BS/INF
MB-7052	BS/INF
MB-7054	BS/INF
MB-7055	BS/INF
MB-7066	BS/INF
MB-7067	BS/INF
MB-7071	BS/INF
MB-7073	BS/INF
MB-7081	BS/INF
MB-7084	BS/INF
MB-7087	BS/INF
MB-7089	BS/INF
MB-7090	BS/INF
MB-7111	BS/INF
MB-7114	BS/INF
MB-7119	BS/INF
MB-7121	BS/INF
MB-7127	BS/INF
MB-7145	BS/INF
MB-7151	BS/INF
MB-7154	BS/INF
MB-7155	BS/INF
MB-7158	BS/INF
MB-7159	BS/INF
MB-7160	BS/INF
MB-7165	BS/INF
MB-7168	BS/INF
MB-7187	BS/INF
MB-7198	BS/INF
MB-7201	BS/INF
MB-7205	BS/INF
MB-7207	BS/INF
MB-7208	BS/INF
MB-7212	BS/INF
MB-7225	BS/INF
MB-7250	BS/INF
MB-7252	BS/INF
MB-7258	BS/INF
MB-7260	BS/INF
MB-7267	BS/INF
MB-7269	BS/INF
MB-7270	BS/INF
MB-7273	BS/INF
MB-7281	BS/INF
MB-7289	BS/INF
